# Supplementary material for: Pattern recognition receptor-associated immuno-thrombotic transcript changes in platelets and leukocytes with COVID19
Source: PLoS Pathog. 2025 Aug 18;21(8):e1013413. doi: 10.1371/journal.ppat.1013413 (PMC12373281; doi:10.1371/journal.ppat.1013413)
Supplement: S1 Data — Sequencing Data in ReadCounts of platelets and leukocytes, from the same noninfected donors or patients, and measured outcomes in COVID19 patients. (XLSX) [file ppat.1013413.s001.xlsx]

## Sheet: PLT_exceRpt_longRNA_gencode_Rea
	COVID-19										Noninfected donors
	100_PLT	101_PLT	102_PLT	103_PLT	104_PLT	105_PLT	106_PLT	107_PLT	177_PLT	178_PLT	179_PLT	180_PLT	181_PLT	182_PLT	183_PLT	184_PLT	185_PLT	186_PLT	188_PLT	191_PLT	192_PLT	193_PLT	194_PLT	199_PLT	204_PLT
PPBP:protein_coding	150923	198177	155569	142137	269959	240027	80003	41476	152599	166124	316744	559262	321744	205940	242058	269856	172464	358660	277950	184661	232948	81653	163233	270582	113791
TMSB4X:protein_coding	83777.7	106748	135970	182953	114913	111839	54624	47544.8	85375.7	93202.4	138772	296348	168697	106725	65196.2	166406	129641	239376	106183	140402	80894	148822	124716	329466	119402
PF4:protein_coding	83110.5	73511	121814	155549	102582	87513.5	29910	55692	49640	97322	107054	137173	102120	89308	64153.5	115115	83118	137226	59915.5	57884.5	65764	75794.5	147968	263970	84309
B2M:protein_coding	60825.5	90654.3	100848	172853	98273	56756.8	34486.5	48653.9	66232.2	76405.7	97622.1	178072	144703	88339.5	71876	89247.1	71360.9	157042	66054	35471.1	68902.5	48015.9	74428.3	105191	51445.8
CTD-2139B15.2:lincRNA	59120.5	207222	129779	247516	172836	116766	63066.5	81222	97548.5	69648.5	175448	250672	190611	105192	121128	104475	128854	204186	79403.5	59436.5	131234	79743.5	148292	168712	58441
B2M:nonsense_mediated_decay	40579.1	60478.4	67284.3	115334	65587.6	37862.6	23003.4	32459	44179.3	50976.7	65140.6	118807	96554.7	58938.6	47961.1	59543.1	47612.2	104785	44072.2	23671.8	45990.8	32035.5	49660.3	70192.4	34319.5
ACTB:retained_intron	28403.8	79561.4	74759.8	91101.9	75131.7	127721	32773.1	24884.6	35819.4	58520.1	82996.7	105282	95715.4	43573.7	49589.9	49560	51527	70464	78015.9	43295.5	79633.3	18333.1	58789.4	96323.4	44752.1
NRIP1:protein_coding	26810	40782	53902	178346	112736	58711	19469	23227	32016	48000	92952	186062	92808	54824	38602	61551	48766	113097	28034	39313	62452	52969	26392	90717	10444
CCL5:protein_coding	24901.2	29008.4	62937.8	114563	44701.4	13858.3	10931	16252.5	22444	35128.3	35744.4	51521.9	86870.9	38628.8	24725.1	44146.5	28154.3	25710	20614.5	21784	53770.8	25079.2	25975.9	78971.6	21519.6
SH3BGRL3:protein_coding	20036	76890	57152	88735	40950	66904	18425	8495	27076	40410	56274	76546	72573	32092	30520	26801	32629	34992	42792	40757	54271	38503	111039	122879	60156
TUBB1:protein_coding	19552	38107	43980	99560	67019	33437	15768	22042	25070	40039	69332	115674	45632	34030	25374	40568	44095	54963	32314	27976	53982	15224	39531	73952	16249
RGS18:protein_coding	14977.1	17377.8	39064.8	27947.5	39291.7	7686.75	7219.58	6516.25	5706.5	16936.2	7633.5	15972	31848.3	15015.2	13393.8	18071.8	7102.83	10011	14688.8	9477	38708.4	6173	11327.5	13315.9	11911
MYL12A:protein_coding	14628.6	16577.1	35305.8	31029.2	58489.7	14199.7	3958.3	7503.05	8373.02	25104.3	31615.6	62522.7	32566.1	16322.1	15758.3	29694.2	14717.7	39900.4	23069.6	12527.3	42446.2	6820.6	13858.9	19665.8	8728.98
ACTB:protein_coding	14199.2	39758.2	37365	45504.9	37516.1	63839.9	16383.2	12442.2	17907.1	29252.9	41430.3	52559.2	47834.2	21779.3	24783.9	24767.6	25747.1	35166.8	38988.2	21590.9	39775.1	9151.1	29341.6	48076.3	22341.3
ACTB:nonsense_mediated_decay	14198.6	39757.2	37364.2	45504.9	37516.1	63838.7	16383.2	12441.8	17907.1	29252.3	41430.3	52559.2	47834	21778.7	24783	24766.9	25745.5	35166.8	38987.5	21590.9	39775.1	9151.1	29341.5	48075.9	22341.3
FTH1:protein_coding	13540.5	68659	45374.3	71545.8	40569	34596.7	19649.7	25382.8	29923	17533.3	45268.9	72188.9	52935.1	25158.9	28169.5	35918.5	35346.7	55344.8	22612.1	16186.1	28454.8	19475.9	35687.7	43547.4	14499.5
FTH1:retained_intron	13431.6	68221.6	44890.5	70967.8	40366	34378.8	19445	25083.4	29779.5	17407.6	45110.7	71894.5	52715.1	25016.9	28035.3	35733.9	35187.4	55074	22507.8	16037	28321.4	19336.8	35422.6	43220.5	14388.4
H3F3A:protein_coding	12583.3	26759.2	29975.6	57885.8	51387.7	15890.4	8489.94	12767.6	14145.2	25506.9	40855.3	83459.5	37525	19746.5	18715.8	26656.2	26295.6	54843.1	21294.5	19195.5	32291	28983.8	52791.7	59879.8	26217.8
SPARC:protein_coding	11927.7	39196.7	31596.1	80152.1	25855	39262.2	23487.8	16827.2	26333.4	23879.7	29181.5	39392.2	34111.5	13560.5	28441.5	18115.7	22521.4	23975.1	18516.4	15766.1	23488.2	10500.2	30964.2	78776	18101.5
TAGLN2:protein_coding	10836.7	35137.2	27604	42256	30141.7	25810.2	13718.3	13511.2	16016.5	15995.3	33771.7	52939.2	31805	13758.4	14944.8	19460.9	15448.8	23352.3	18915.1	14925.3	21222.8	9806.33	31504.3	65900.1	16866.9
AL161784.1:protein_coding	10517	33352	26499	20797	18377	22053	14609	10236	7519	9285	12278	12228	20659	9157	12281	8637	6263	6447	16236	6614	28298	3764	19197	18076	9129
HBA2:protein_coding	10381.9	38406.6	26363.7	9879.67	58484	40909.7	41345.4	123393	118459	10649.5	16851.8	61714.4	7117.83	12218.7	2662.42	41667.9	12335	36690.7	13215	14227.3	66209.2	49369.8	198587	96374.7	51234.8
HBA1:protein_coding	10381.2	38406.6	26365.7	9879.67	58484	40910.3	41346.1	123390	118454	10649.5	16851.8	61714.4	7117.17	12218	2663.08	41669.2	12335	36690.7	13214.3	14227.3	66209.2	49369.8	198587	96376	51234.8
LIMS1:protein_coding	10185	17684.6	20477.8	37333	16528.5	15198.2	6766.41	6526.2	6042.7	9190.58	10369.8	17532.4	19796.9	10739.3	9341.82	13478.6	7099.54	9845.33	14349.4	7425.76	18743.2	4507.48	11169.7	24739	6320.3
CLU:protein_coding	10173.9	31986.8	26250.3	51813.8	23100.2	28379.1	14744.8	8037.75	12613.7	15213.5	24097.8	45876.1	21397.4	12560.3	19625.5	14976.2	17022.6	21710.7	22620.9	16644.8	26277.1	12296.2	29108	62594.1	16955.3
GPX1:protein_coding	9219.5	26647	24829	30822.7	14044.5	39498.2	13010.8	8215.83	12834.2	10258.8	18460.2	26247.7	19604.2	9440.5	11838.8	11590.7	9796.33	8517.17	15491.8	8007.83	14340.5	8274.17	32212.7	58572.2	16293.8
HBB:protein_coding	8974.62	37840.1	23901.5	2210	42520.2	58671.4	41601.4	130728	138237	8173.07	6681	34762.2	5602.83	7671.52	2567.95	46135.7	6032.69	20897.6	11187.3	5087.12	48038.8	12016.1	80128.5	19559.6	11880.3
MAP3K7CL:protein_coding	8881.01	6592.67	9104.42	35386.5	57460.2	3061.71	1935.88	3673.47	9250.36	21702.3	22552.1	58167.9	32396.3	24578.5	14765.7	24436.2	15584.8	34244.5	8112.92	8964.08	28805.6	13263.1	10148	20048.8	9138.74
PRKAR2B:protein_coding	8861	19605	20753.5	24318	26459	18893.5	7841	6196	8783	14472	20438	29432	25468	14265	17244	14946	10269	10185	20139	11298	31711	3802	12827	20622	9282
STOM:protein_coding	8431	26105	24837	18680.1	15450	18384	11980	7583	6734	7884	9987	11917	17179	7702	9764	8659	5843	5737	13691	6101	22483	3407	16628	19206.1	8801
H3F3AP4:processed_pseudogene	8386.3	17832.9	19973	38569.7	34234.2	10588.8	5658.57	8507.82	9426.64	16998.3	27218.6	55606.2	25002.9	13158.2	12471.1	17763.2	17521.4	36537	14189.8	12787.3	21517.1	19313.1	35177	39900.1	17468.6
F13A1:protein_coding	7903	27438	23941.5	37757	30594	26983.8	6826	8403	16355	17603	36471	43347	22914	19358	19653	21729.8	18525.5	28444	26590	15394	36274	5145	18799	30630	12284
RUFY1:protein_coding	7704.9	4238.05	8544.51	28212	15288.8	6075.96	1341	5696.68	5446.5	9821.9	12977.2	23180.2	10668.1	5127.75	8832.11	15655.3	5843.04	14053.8	9884.29	6920.25	12347.2	3915	4482	13704.8	3762
NRGN:protein_coding	7455	20398	18251	39599	20424	22712	9820	8151	12322	12569	18447	25641	22483	9579	13005	12031	9850	12646	14724	12864	22827	16607	36881	88302	25374
IFI6:protein_coding	7267	298	1753	25615	120	147	210	2774	201	49	175	351	305	74	70	45	37	228	71	21	45	66	1352	426	151
SRGN:protein_coding	7010	8146	7310.5	21001	19584	6943	3091	3175	4203	7394	12812	26614	13265.5	7581	7784	9466	11588	19082	8862	7648	14380	5358	16289	26758	10528
CD226:protein_coding	6922	11512.8	14962.8	18128.8	20801.3	8062.67	4955.33	6242.67	5300.33	9211.17	9017.33	20849.8	13457	10310.8	8086.17	9449.33	5218.17	11368.2	12475	9127.83	19016.5	3981.33	9876.5	20398.2	6471.17
FTL:protein_coding	6852.25	19487.8	12578.6	53534.7	27517.9	11891.3	7741.67	7305.58	15072.9	8258.58	29842.6	39689.7	17223.2	9848	12920.2	10685	9924.08	19590.2	9766.5	10556.7	21213.5	14693.6	34268.2	55664.6	14717.5
FTH1:nonsense_mediated_decay	6801.63	34453.2	22860.3	35985.7	20334.5	17345	9899.59	12799.8	14979.8	8800.68	22653.4	36135.1	26497.1	12606.7	14108.8	17996.3	17697.8	27717.4	11316.2	8087	14248.8	9750.85	17858.3	21780.8	7251.61
SOD2:protein_coding	6592.88	21714.8	16665.3	35063.3	18447.8	18698.5	11357.2	9928.43	12343.8	7974.83	18633.8	28707.7	17367.8	5416.2	13259.5	7290.88	8202.17	12783.9	12291	5250.78	9596.94	5194.3	14180.1	29274.2	8587.05
PTMA:protein_coding	6555.8	11430.8	14913.5	52634.3	15092.7	8069.89	2722.13	11352.3	10439.3	9782.79	12975.7	29570.9	13492.1	7501.24	7075.61	11117	7292.13	22225.3	6479.12	5903.64	12070.9	5455.82	9255.1	17101.7	6137.1
FTH1P7:processed_pseudogene	6549.96	33304.5	21955	34862	19810.7	16794.1	9459.98	12244.2	14537.5	8498.3	22155.3	35327.4	25734.9	12217	13723.9	17502.2	17182.3	27042.1	10999.5	7874.97	13867.3	9480.59	17386.6	21214.2	7070.69
ARHGDIB:protein_coding	6547.38	21996.9	24769	40710.8	29791.1	16231.1	8711.88	7591.04	15047.5	15450.3	23107.9	35765.6	29388.8	8831.38	5014.75	12840.8	15298.6	17828.6	15480.4	8357.12	25599.9	7673.75	13482.9	18676	9639.88
ACTG1:protein_coding	6439.41	13594.4	16209.7	32323.1	25950.3	34841.1	9076.08	5836.24	6425.92	12407.8	21750.1	28069.6	20465	12633.2	9868.48	13437.1	11153.1	15611.1	24613.7	10925.2	23403.9	5275.46	20328	28666.5	10168.4
SH3BGRL:protein_coding	6391.75	10729.2	7855.58	12220.2	29055.2	5770.25	3392	1663.5	6008.5	10206.8	28315	42769	18792.5	9957	7135.25	13383.5	10806.2	19315.2	9518	9591.25	24880	6271.5	11505.2	21645.2	11019.8
MTPN:protein_coding	6382	13044	13350	38003	20702	11978	7299	4282	6195	10790	19680	31687	21303	10074	10193	13021	8583	12468	15189	9631	18350	5872	11330	37224	14294
HLA-E:protein_coding	6306.77	16453.6	11699.5	36643.4	12191.9	13358	6137.18	6608.21	11209	9301.53	13569.1	17395.1	11037.1	7627.25	10546.4	7150.63	8016.53	7606.15	10770.3	5768.04	12554.4	4153.15	19952.8	38327.8	7069.25
HLA-E:retained_intron	6295.72	16421.9	11664.5	36620.4	12183.9	13324.3	6121.18	6589.21	11189	9283.53	13565.1	17394.1	11012	7620.25	10521.4	7138.63	8005.53	7605.15	10757.3	5768.04	12550.4	4150.15	19944.8	38309.3	7068.25
RAP1B:protein_coding	6098.63	11338.9	22018.5	24902.9	32092.7	8826.26	5047.2	7139.27	5429.54	6875.09	19638.1	41736	16926.7	8981.62	6149.62	15005.6	8719.78	19538.6	11859.4	9995.79	18237	4685.62	10803.5	15594.4	5431.25
TRAPPC1:protein_coding	5966	12006.4	10080.6	15050.6	19702.6	6714.4	3307.6	1954.4	5867.1	10219.7	13918.1	17278.8	18120.6	8591.7	6150.4	10523.6	7827.5	11690.2	7536.8	7791.2	21820.8	5479.6	10008.4	17731.4	9370.6
FTH1P10:processed_transcript	5734.34	29763.2	19309.6	31147.2	17982.8	15123.3	8320.23	10834.2	12904.6	7456.94	20202.4	31921	23066.1	10903.8	12120.8	15642.8	15271.5	24644.2	9774.93	7180.33	12555	8546.6	15819.5	19188.8	6379.41
FTH1P10:transcribed_processed_pseudogene	5734.34	29763.2	19309.6	31147.2	17982.8	15123.3	8320.23	10834.2	12904.4	7456.94	20202.4	31921	23066.1	10903.8	12120.8	15642.6	15271.5	24644.2	9774.93	7180.33	12555	8546.6	15819.5	19188.8	6379.41
ITGB3:protein_coding	5526.67	16463.2	13871.1	14219.2	8839.8	46619.2	12800.9	6009.08	10220.4	7766.5	11997	14397	16004.9	5082.25	13933.8	6437.83	5103.3	5718.75	19607.1	8562.25	10779	2817.75	13952.9	33405	7996.05
RNF11:protein_coding	5301	9717	9836	12630.5	19676.5	12241.8	3397	3105	6520	10581.5	14232.5	16204.5	12152	10688	12473	9606	6713.5	7471.5	11321.5	6232	24719	5049.5	13734.5	23702	10652.5
RGS10:protein_coding	5063.25	12102.2	20426.2	25532.5	23017	6739.25	4229	5252.75	5314	11722.8	15545.8	29649	18164.8	9337.75	5884.25	10992	8817.25	18025.8	11300.2	8273.5	17631	4710.25	12268	15380.5	4589.75
RAB11A:protein_coding	5005.83	10869.7	14978.4	23032.5	28318.3	4833.4	3190.24	4429.83	4095.57	7773.52	20800.3	35479.6	15111.9	7119.95	5284	12941.5	11226.2	18122	6329.43	7045.57	18055.9	5600.02	10048.4	15005.8	7886.26
YPEL5:protein_coding	4947.43	5851.69	13897.4	21986.5	31438.6	3622.69	2648.57	5421.01	5537.29	9940.16	20154.2	46626.1	13074.1	9691.71	4117.92	13701.2	10949.5	26744.6	4796.39	6387.85	16591.8	6977.99	9747.64	14001	7018.12
YWHAE:protein_coding	4938	9170.95	10854.2	16488.8	17825.7	6226.42	3279.67	3357.67	5560.67	7934.5	14162.6	26710.8	13101.1	7156.83	7625.33	11251.3	7442	13631.8	7584.5	5288.67	15418.2	3207	6819.83	11957.4	4385.67
SH3BGRL2:protein_coding	4780	13077	12070	12379	14596	9607	5396	2587	5906	9190	12165	18128	13031	8149	9013	8028	6568	5074	12093	5809	16314	2079	6760	13911	5969
HBB:retained_intron	4677.81	19622.5	12458	1126	21793.2	30479.5	21903	67982.5	72177.8	4253.79	3407.33	17746	2900.17	3979.43	1327.48	23902.1	3176.93	10603.3	5846.33	2556.31	24542.1	6063.19	40334.4	9822.55	5989.4
GP9:protein_coding	4648	5998	9483	15794	12759	5658	2087	3419	4347	5531	10499	11806	9433	6025	4269	7258	5985	7247	6264	4982	12693	4786	14431	20881	5081
MAX:protein_coding	4562.31	3968.14	6070.65	8936.37	5534.84	3295.57	1137.04	3139.32	4229.32	4913.98	7609.6	12268.9	6158.66	5299.52	2813.99	8110.98	6161.34	5416.53	6390.04	2537.87	3677.53	1003.04	3609.56	8459.65	1175.4
GNG11:protein_coding	4542	11248	14634	18419	17155	7631	3213	3344	4770	7519	12623	20873	15266	6285	5468	9182	5133	10884	8909	5119	8926	3197	6520	9782	4412
HIST2H2BE:protein_coding	4443.23	12074.5	16771.5	70207.3	32369.2	3595.31	4537.68	7645.42	5225.88	5000.92	19146.1	40097.2	13021.6	3998.33	6139.18	8409.39	8875.38	11280.6	5207.32	7638.76	10132.6	18840.4	28220.4	34908.8	23658.8
ITGB1:protein_coding	4384	12250	9084	21260	14842.6	9956	4572	3562	5859	7240	14098	18538	12377	7682	8845	9022	7183.6	11721	13048	7036	18223	2502	10576	22132	6491.6
PTMA:retained_intron	4369.5	7619.2	9938.65	35078.6	10056.4	5378.52	1813.95	7564.43	6956.92	6518.96	8646.22	19701.9	8991.32	4998.73	4715.39	7407.62	4858.75	14802.4	4317.15	3931.09	8042.95	3635.41	6166.42	11392.3	4088.73
TPM4:protein_coding	4344.76	8878.77	8826.93	12051.4	8994.23	14188.6	2670.38	2784.47	4029.6	7011.11	9523.16	8310.69	12168.8	5901.31	6426.36	7552.5	4477.49	3510.38	16181.2	7126.12	19272.1	1208.05	5124.85	10459.9	4222.87
TIMP1:protein_coding	4308	14690	7630	29571	19807	5534	6435	4589	7370	5204	11135	22656	17308	7253	7580	7502	10215	11142	4028	3529	7742	5287	13376	16432	9436
CTSA:protein_coding	4276.05	15858.4	14248.2	33385.9	15543	15850.9	5639.77	5286.24	9589.51	7834.97	15865.8	19314.9	17301.4	7088.89	10628.3	8884.82	10705.1	9976.34	9623.47	4883.43	15606	5013.11	23353.2	29009.4	9117.91
MMD:protein_coding	4229	5840	5991	36137	19604	3905	3605	5627	5058	10879	18680	28599	11461	6454	5684	10498	10609	20826	3688	5397	11182	3844	7496	20016	6101
MYL9:protein_coding	4220.67	39001.7	32102.3	36197.7	14791.7	45990.3	7104	6668	15368.3	15022.3	22338	16196.7	22654	14240	24221.3	7800	10364.7	10240.3	25993.3	9687.67	24816.7	4896.33	23003	36385.3	12872.3
H3F3AP6:processed_pseudogene	4192.19	8915.73	9985.41	19284.7	17117	5293.51	2829.28	4253.11	4713.15	8497.88	13609.3	27802.9	12500.9	6578.08	6234.82	8880.62	8760.27	18268	7094.1	6393.65	10758.6	9655.72	17588.4	19949.5	8734.29
RP11-349N19.2:processed_pseudogene	4190.49	8910	9980.73	19283.7	17114.3	5291.45	2828.18	4249.49	4710.76	8493.08	13608	27800.8	12495.6	6573.74	6230.74	8875.77	8754.41	18266.8	7091.44	6392.93	10757.7	9655.3	17587.9	19948.6	8733.86
SDPR:protein_coding	4079	8018	7224	3299	1845	14778	4290	1507	2176	5283	338	211	11097	3245	6252	1842	810	211	4268	699	9706	415	1302	2156	980
FCER1G:protein_coding	4077.67	14698	4808.33	8297.33	8670.67	6656.67	3544.33	1462.33	3618	2960	8478.67	7041.67	9859	6539.33	6551	8671	6221.67	9778.67	8092.67	5747	7246.67	4692	16405.3	27293	10443.7
CALM3:protein_coding	4022.64	9110.56	10592.6	19672	12111.2	11007.7	4068.63	4096.68	6992.5	8108.36	16426.5	18652.7	14200.8	4939.78	6341.29	7663.83	8106.31	10775.3	10126.7	5806.59	12231.7	3482.33	10709.5	17905.6	6159.39
SPARC:retained_intron	3989.85	13107.1	10567.5	26836.2	8654.83	13127.6	7856.37	5631.17	8805.52	7986.07	9771.33	13189.2	11419.3	4534.88	9523.88	6066.13	7537.03	8021.53	6200.02	5276.97	7864.22	3515	10367.2	26393.3	6058.83
SLC40A1:protein_coding	3962	7582	3154	25798	21530	5514.75	1541	2534	6345	5481	11446	32032	7473.67	5094	4414	7432	9328	18339	2274	3264	11640	4004	7062	11199	4831
CORO1C:protein_coding	3947.41	7660.39	8863.48	30481.5	11573.7	7109.55	2594.2	3178.66	4077.08	7348.26	10971.1	21943	12601.7	5486.56	4730.09	7446.69	6738.92	12798.3	3957.26	6863.2	7444.29	10956.8	7406.15	25504.8	4640.67
GNAZ:protein_coding	3929.5	4287.5	4807.5	16813.5	12829.5	3993	1365	2987.5	3547.5	5154	13063.5	18955.5	6462.5	5963	4365	7626	5852.5	6746.5	6468.5	6676.5	18517	2420.5	6818	13161	4750.5
ODC1:protein_coding	3926	6798	13895	15913	16509	7363	1519	3088	2951	8655	13143	17492	9163	6951	6168	8429	6561	8171	9988	6333	15751	2248	6463	11868	3493
CXCR2P1:processed_transcript	3902	8158.5	5652	25200.5	13625	2897.5	1739	3957	4065	5766	4213.5	12277.5	10130	7295	4535.5	7779	4110	6661.5	2533	3766	13800	3377	9391.5	12229	7249
CXCR2P1:transcribed_unprocessed_pseudogene	3902	8158.5	5652	25200.5	13624	2897.5	1739	3955	4065	5766	4213.5	12275.5	10128	7295	4535.5	7779	4110	6661.5	2533	3766	13800	3377	9391.5	12229	7249
TSC22D1:protein_coding	3802.53	7640.33	13240.3	27232.8	22588.1	3446.47	3313.23	4358.1	3911.33	8371.1	11104.8	22078.1	13189.4	5518.83	4873.07	8260.97	7766.77	12425.2	5429.37	4926.33	11223.2	3436.4	5341.1	8897.5	4627.27
ITM2B:nonsense_mediated_decay	3781.5	8339.5	9236	27328.5	14293	6754.5	3395	4347.5	5510	5621	12070	26444.5	11377.5	5714.5	5024	9073.5	7395.5	15377	4463.5	6406	10862	6289	13514.5	23844.5	8765.5
ITM2B:protein_coding	3781.5	8339.5	9236	27328.5	14293	6754.5	3395	4347.5	5510	5621	12070	26444.5	11377.5	5714.5	5024	9073.5	7395.5	15377	4463.5	6406	10862	6289	13514.5	23844.5	8765.5
PGRMC1:protein_coding	3734	11692	11766	29414	14594	10425	5853	5169	8322	7912	9559	14894	12413	5109	6753	6095	6173	7964	6401	1647	3919	4317	12624	23544	8344
NT5C3A:nonsense_mediated_decay	3721.76	5669.53	12164.8	13977.2	7297.72	3007.33	2497.42	3709	2904.67	5300.54	5739.62	14323.2	7687.3	4933.46	3242.53	6027.12	4210.82	8649.19	4470.16	2615.34	4467.86	2287.1	2790.52	5330.37	1796.96
CMIP:protein_coding	3659.85	5545.95	8462.2	18634.3	8268.15	9102.45	2961.75	3546.45	2217.75	4659.9	4108.5	5194.8	6028.65	3352.8	3612.75	3934.95	2439.6	2227.9	5035.95	2868.15	11490.6	2306.7	7030.35	9862.65	3277.8
CST3:protein_coding	3646	9747	6496	22685	10593	8943	5959	4183	5443	4167	8094	15054	7027	4425	6689	4709	3863	6070	4745	4134	9385	1280	8895	13823	4640
CFL1:protein_coding	3638.52	10614.3	12194.5	12340.8	9740.28	14566.2	3848.85	3386.83	4998.56	3770.5	11691.4	17131.3	10488.3	3883.55	5842.45	6511.13	5145.82	6731.15	11618.2	6259.32	12573.4	2638.01	12794.5	19101.9	8687.65
GRAP2:protein_coding	3606	7970.13	11553.3	27109.3	9952.8	9408.17	3809.83	5179.83	5549.42	7035.83	4753.07	6166.5	12254.6	5780.08	6871.22	6110.5	2904.17	3359.93	6032.63	3544.13	12274.9	1591.5	3244.13	7137.35	2671.38
TPM3:protein_coding	3601.23	7381.38	6406.72	13358.8	7834.29	8999.23	2423.92	2635.11	2658.24	4482.47	3727.8	5978.75	8509.16	4298.8	6090.28	4288.94	2772.8	2506.16	5260.19	2874.01	9586.53	1525.83	3572.22	5795.08	2133.79
PABPC1:protein_coding	3579.23	13561.7	7618.59	10435	12065.4	14211.4	3310.28	3494.06	7129.85	5335.01	10252.7	12718	11353.2	4946.51	10746.2	7414.1	4412.25	5483.63	18122.1	6426.73	21047.1	2454.13	6069.71	16564.7	6192.66
SEPT7:protein_coding	3575.06	7797.16	8055.23	5364.25	9704.36	2794.53	1369.53	2642.56	3452.79	5569.67	7456	13072.4	7375.65	3739.8	4257.45	7445.57	4525.79	7183.23	5709.38	4256.37	7930.98	2504.2	4707.23	7609.66	1389.29
MARCH2:protein_coding	3480	6913.85	6953.95	16182	8200.7	11162.2	2855.8	3594.05	5928.3	4182.15	8501.7	10232	7994.95	3761.7	4485.2	5675.65	4213.05	5350.25	4899.6	3511.2	10753.3	2971.6	10388.4	16395.5	4617.6
RAB27B:protein_coding	3472.33	3214.33	4696.33	6723.67	8752.67	3217	1906.67	2355.33	1332.67	3081	2860	4067.33	3503.33	3679	2220	3666.33	1758.67	3795	3035.67	2387.67	6851.67	694.333	2055	3368.67	2057
MYH9:protein_coding	3454.67	9604.67	9965.67	7782.67	5602.67	16379	4061.17	3877	5939.33	6685.67	9105	11878.7	8550.5	5147.33	10113.3	6174.17	6087.83	3860.5	11322	3591	5380	3143	10856	20463.7	3862.33
PSAP:protein_coding	3453.67	14531	7591	8749.33	8205.33	11645.7	3473	2656.67	5859.67	2836.33	4958.67	11658.7	6446	3021	8076.67	2456.67	2566	2948.33	5898.67	2788.67	6530.67	1724.67	9903	18816	3042
CLEC1B:protein_coding	3450	4662	6599	10977	11504	2727	2270	4137	2500	1612	2943	7262	3344	1676	2779	4831	3161	5245	4276	2098	7966	897	8397	8164	2022
MYH9:processed_transcript	3444.67	9591.67	9952.17	7779.67	5602.67	16353	4056.17	3869	5928.33	6678.67	9104	11875.7	8542	5141.33	10101.3	6172.67	6083.83	3859.5	11308.3	3589	5373	3143	10852	20451.7	3859.33
MYH9:retained_intron	3444.67	9591.67	9952.17	7779.67	5602.67	16353	4055.67	3869	5928.33	6678.67	9104	11875.7	8542.5	5141.33	10101.3	6173.17	6083.33	3859	11308.8	3589	5373	3143	10852	20451.7	3859.33
FLNA:protein_coding	3423.87	15204.1	13580.7	15766.2	6000	25616.3	5827.6	3314.31	9031.6	6563.69	8701.47	7967.2	11087.5	4305.47	9922.93	4431.55	4591.2	2773.6	13146.9	3726.4	8734.4	2121.6	12015.2	20194.3	3531.2
H3F3BP1:processed_pseudogene	3386.53	7127.53	8023.46	15897	14654.5	4090.87	2240.08	3257.72	3816.58	6742.47	11202	22860.4	10047.3	5271.26	5060.72	7236.29	6932.42	14600.8	5783.11	5434.23	9309.26	7649.71	14682.1	16699.4	7333.33
ANKRD12:protein_coding	3333.33	7022.74	7075.33	26025.3	10475.5	5699.33	4150.47	3133.47	3156	5452	7502	8656.67	9400.8	4624	3557	4786.67	3562	3944.67	2910.67	3088	8232.08	2845.33	2920.67	9676.67	2764.67
RSU1:protein_coding	3281.4	13682	15429.8	16503	27905	7649.75	7307.55	4822.7	5816.6	10429.9	18029.9	26921.5	12774.4	7611.3	10526.8	15971.5	7193.9	9658.2	5164.2	4778.4	8901	3759	26087.2	26029.4	7846.5
MPP1:protein_coding	3179.86	8309.18	7502.83	15374.7	11911.4	5626.54	3649.87	3272.55	4372.22	6561.26	5947.9	7968.69	11136.7	5231.19	4757.43	4609.77	3222.88	2550.82	5791.2	1864.59	8547.72	1837.88	6053.25	6448.81	2369.39
PF4V1:protein_coding	3086.5	11765	4352	35302	21045.5	7133.5	1685	367	17498	6612	5884	7636	34576.5	15498	5064.5	4050	9925	6892.5	7981.5	2739.5	9826	31016.5	33203.5	148327	6194
NAP1L1:protein_coding	3060.65	13051.4	8124.75	9813.84	6728.28	11919	4120.35	1765.94	5152.28	5025.47	3961.46	3791.52	14800.6	4035.11	6597.29	3231.61	1837.58	1370	6602.13	2954.45	10964.3	1183.74	4374.26	6659.83	3000.37
ANO6:protein_coding	3045	7072.5	4885	18662.5	9155.96	4409.17	2500.83	2847.5	2881.67	3397.5	12990	18105	5503.33	4191.67	3570	5248.33	5270	7151.67	4524.28	5587.5	9650.83	2358.33	6326.67	13653.3	6319.17
YPEL5:processed_transcript	2969.57	3512.31	8341.62	13201.5	18876.3	2174.31	1589.43	3253.99	3323.71	5964.84	12098.8	27993.9	7847.86	5818.29	2472.08	8224.78	6572.5	16056.4	2879.61	3835.15	9963.19	4189.01	5853.36	8406.03	4213.88
DAB2:protein_coding	2946	4329.6	8688.2	15432.2	16552	2801	1247.2	3155.8	1661.8	3540.2	7183.4	13547.6	6649.6	4148.6	2637.6	6000	5034.4	5765.2	3215.15	3076.2	9737	1903	5429.4	4894.2	1533.8
CLU:retained_intron	2905.1	9134.17	7496.67	14796.2	6595.78	8103.9	4211.19	2295.25	3602.3	4344.52	6881.21	13100.9	6110.57	3586.7	5603.54	4275.83	4861.35	6199.3	6460.14	4752.18	7503.87	3511.82	8313.04	17875.9	4841.67
AGPAT1:protein_coding	2874.11	10464.1	8398.22	20695.3	6415.89	8096.89	2941.33	4731	3415.89	4161.97	8293.89	9973	7689.56	4903	5887.65	3851.44	4337.89	2882.78	5648.78	3562.22	9625.67	1881.44	7552.67	13227.2	3710
PTPLAD2:protein_coding	2803.33	2477	5980	5220.67	7227.67	2581.67	1677.33	847.667	1183	2392	5036.33	2886.33	2913.33	1943.67	1536	3389	1322.67	3250	3096	1266.67	5675.33	1474	2684.33	2869.67	2410
TUBA1B:protein_coding	2783.18	6116.91	4588.48	11449.2	4487.31	18345.7	1797.56	1590.63	8337.83	6157.57	7436.01	6525.98	8272.14	2453.15	2791.52	4040.93	2597.42	5424.02	6671.2	4026.29	5960.07	2494.69	17946.3	19464.5	5713.27
ZYX:protein_coding	2757.06	6532.42	9577.11	11744.7	5407.48	13184.8	4530.41	2091.18	2696.12	3899.15	4110.96	6204.62	4880.32	3061.38	2698.58	3148.66	2230.2	3386.54	4357.85	5464.62	9771.84	1432.11	5768.16	13597.1	4523.5
DAD1:protein_coding	2748	3754	5580	9128	16215	1383	1288	2521	2179	2783	8145	13544	11980	3910	3179	7821	4463.33	11127	4043	2405	7981	5487	9815	7995	2401
TSC22D3:protein_coding	2737	7080	6854	30239	15382	6168	2756	5142	5037	8071	9228	30086	10085	4258	9059	7226	6829	8987	4270	3454	10220	2976	5756	10639	3463
C7orf41:protein_coding	2724	10102	7919	23457	8410	7178	3958.8	5260	5264	4669	9961	17242	10165	5366	6960	5503	4652	4396	5796	4060	10037	1860	5734	12202	3500
TAGLN2:processed_transcript	2708.43	8781.35	6898.5	10563.6	7535.17	6450.3	3428.83	3376.3	4002.13	3997.57	8442.93	13234.3	7948.13	3439.1	3734.2	4863.97	3861.75	5838.07	4727.77	3731.33	5305.7	2451.33	7875.83	16473.5	4216.47
SAT1:protein_coding	2665.27	5189.6	3353.6	6316.2	3552.4	5855	1047	1168	2042.33	2490	1041.93	1247.93	5145.6	1795.6	3935.47	1801.93	1030.67	806.333	2376.2	1050	5286.53	577.333	1536.67	3257.93	1022.53
PRDX6:processed_transcript	2660.83	3474	4023.83	9505	6137	3155	927	1438.5	1690.33	2607.5	5729.5	10719	3660	2161.5	2249	3632.5	2748	4412.33	3353	2297	4022.5	1029.5	3435	6789.5	2088
PRDX6:protein_coding	2660.83	3474	4023.83	9505	6137	3155	927	1438.5	1690.33	2607.5	5729.5	10719	3660	2161.5	2249	3632.5	2748	4412.33	3353	2297	4022.5	1029.5	3435	6789.5	2088
TGFB1:protein_coding	2643	6953	6858.17	12351	6148.5	6551.67	2437.83	2903.83	3397	3573.83	5646.17	7560.17	5173.5	3599	3745	4643.83	3502.17	3523	4813.83	3060	5919.83	1675.33	5478.83	9260.33	2827
TGFB1:retained_intron	2639	6942	6853.83	12349	6148.5	6548.33	2437.17	2902.17	3394	3567.17	5646.83	7557.83	5174.5	3594	3743	4638.17	3503.83	3521	4810.17	3061	5919.17	1674.67	5475.17	9257.67	2828
SLAIN2:protein_coding	2608.67	3457.33	4436	19820.7	9146	3616	2400.67	1979	3185.33	4462.67	8394.67	23198	7205.33	5285.33	4772.67	6954.67	4522.67	9216.25	3398	3241.33	8766	2230	2450	8460	2733.33
HIST1H2BK:protein_coding	2576.51	6155.32	8953.24	12626.7	10159.3	3477.26	1759.18	4991.15	2997.79	3778.82	6443.14	15284.1	8399.87	2945.67	4187	4626.9	3902.74	7165.1	4035.39	2690	5899.5	2048.61	3572.18	5979.27	3695.02
PTPRJ:protein_coding	2501	4675	5708	19191	6577	4903	1964	3047	4859	5294	7937	13448	5584	3147	3149	4816	5435	4929	4976	4201	8107	2811	8317	18693	3700
EIF2AK1:protein_coding	2453	9114	9585	22767.7	12113	4733.8	3468	4853	4423	4101	11512	18682	12614	3564	5300	6468	4216	7159	4556	3550	9686	2507	7790.67	9682	2205
CD9:protein_coding	2428.36	2173.98	2786.54	4250.4	5820.6	5039.6	1349.33	1251	1272.17	2165.79	2787.98	7929.69	4616.79	2098.54	1741.23	2712.82	2449.6	4404.67	3964.35	2555.02	5118.31	1084.69	2601.48	5474.77	3281.69
HERPUD2:protein_coding	2427	3966	3408.8	21473.4	11795.6	2574.4	1164	2032	2530.8	3001.6	12572.6	31480.6	6863.8	4499.6	4652.8	5808.8	4405.6	13567.6	3443.6	5252.6	8606.8	2754.6	3230	12732.6	2193.8
CD99:protein_coding	2426.73	5961.05	2726.22	17814.3	7113.07	6943.07	4869.67	3140.6	5097.88	4388.13	6066.13	13019.2	8584.13	2107.27	5460.53	2640.27	2519.53	2364	3786.07	1812.6	4503.33	1442.47	4677.07	8958.6	3932.8
YWHAH:protein_coding	2415	6645.75	8037.25	14962.3	12175.6	7078.6	3003.5	3091.5	3371.1	4966	9152.15	23453.9	7829	3459.5	4849.95	5134.45	4606.55	7119.1	5432.2	3186	8861.2	2453.25	7083.22	8824.8	4664
FNIP1:protein_coding	2399	4415	3953	19388	6960	2063	2131	2430	3565	3954	9119.33	23301	6900	3416	3095	5040	4291	10620	2463	3552	5348	3590	3264	10838	1772
ARF1:processed_transcript	2373.71	8821.24	8607.04	15805	8317.46	8549.2	2997.05	3289.9	4073.02	5736.05	6929.73	8801.13	7133.22	3549.69	5957.9	4636.99	3790.3	3967.75	6622.17	3484.17	9466.46	1275.73	5048.13	9292.5	3264.67
PTGS1:protein_coding	2363	5087	6659	25402	5762	7500	4925	5301	4479	4297	10579	14508	6470	2950	4868	4768	3804	5033	5243	5239	8106	3714	15649	53003	8315
BIN2:protein_coding	2314.55	4785.75	8425.43	11641.3	7001.85	3281.85	2296.7	3353.4	1767.8	2708.55	9736.25	11261.9	6017.62	2647.8	2295.25	4997.72	3198.2	4814.8	3571	3221.1	6510.95	1455.35	5813.8	7174.8	2348.9
STON2:protein_coding	2307	3703.67	5334	13955	4969.67	3506	2114.67	2080.67	1479	3070.33	2884	4934	3819.33	2244	1757	3123	1919.67	1470	2007	1455	4762	1077	3136	3466	1080
THBS1:retained_intron	2289.17	6653.92	5252.83	3917.33	4362.5	10216.8	3754.58	1443.67	2081.08	3252.67	3127	3472.17	4647.08	2648.17	2137.33	2655.5	1357.75	1615.17	5502.58	2018.25	5327	377	1651.08	3737.25	1184
ELOVL7:protein_coding	2277.36	2953.86	4322.23	9822.04	7568.04	2675.86	2095.71	2331.57	1442.86	3078.71	5023.14	11724.4	3760.75	3911.57	2640.46	4214	2466.51	5737.46	3185.57	3371.71	8032.93	1397.86	4645.18	8423.46	3110.29
ACTG1:retained_intron	2264.84	5206.1	5779.25	10228.3	8471.95	13613.6	3190.21	2097.3	2370.91	4731.41	7165.93	9226.83	7106.63	4268.79	3411.13	4610.53	3752.17	5559.27	8573.19	3734.99	7805.29	1757.21	6326.99	9316.18	3262.22
ACTG1:nonsense_mediated_decay	2259.76	5186.41	5766.01	10209.6	8448.16	13576.7	3178.61	2089.36	2365.65	4715.07	7141.83	9193.23	7093.02	4260.62	3403.69	4600.6	3742.86	5535.51	8553.31	3718.68	7783.15	1749.98	6305.44	9274.47	3252.18
WIPF1:protein_coding	2232.33	3895	4289.83	5139.67	3169.17	8830.83	1899.17	837.667	1364	2591.83	1120.83	961.667	4067.67	1658.33	3382.5	1937.83	777.833	586	3862	1493.33	5425.08	506.667	1790.83	4259.17	1652.5
CDC42:protein_coding	2211.13	3232.05	3922.49	5761.35	8273.57	2389.85	1289.82	1664.98	2057.98	3984.54	3845.89	5609.14	5621.4	3322.35	2468.87	3871.4	2875.53	3215.18	3847.08	3069.66	6583.65	1323.12	3070.32	6050.57	2346.73
EIF4G2:protein_coding	2202.67	6374.08	3548.92	7584.58	8674.83	3542.92	1613.17	1911.77	1676.17	2546.83	6047.5	10365.4	5392.22	2703.75	3134.72	3497.25	2329.5	4325	4080	3221	9131.67	1079.75	3705.42	6292.5	2454.67
RSU1:processed_transcript	2187.6	9119.95	10285.2	11002	18603.1	5098.92	4871.45	3215.13	3876.57	6953.15	12019.9	17947.7	8515.6	5073.53	7017.2	10647.5	4795.93	6438.8	3442.8	3185.6	5934	2506	17391.5	17352.9	5231
TUBA4A:protein_coding	2178.68	3519.6	5627.34	19076	10365.5	3149.29	893.967	1737.01	2166	5406.4	8463.25	11155.2	7285.83	4938.28	2078.93	5758.43	6185.17	6922.12	3398.8	2933.29	6949.83	4260.96	8994.5	15181.7	5640.21
TPP1:protein_coding	2177.67	7231.67	6031	9004.33	5601	6088	3817	1868.33	3131	2201.67	5417	7372.33	5547.67	2984.67	3502	2733	4107.67	3442	4221.33	2711	6576.67	1383.67	5947	12353.7	3722.67
TUBA1C:protein_coding	2169.54	2371.15	5006.01	5661.4	9263.79	5375.77	668.49	1273.32	2817.76	4523.34	8571.92	10926.6	4343.35	3418.71	2056.94	4146.59	2936.61	8282.11	5399.99	6696.33	12545.9	2737.6	12320.3	12768	4377.77
GAPDH:protein_coding	2154.58	6112.79	7010.21	6557.83	6794.86	7038.02	1877.15	1714.58	2354.1	3693.43	9585.87	10342.8	8467.23	3464.08	3014.01	3886.88	3291.96	4977.67	5764.17	3234.44	6489.8	1032.78	5318.23	8316.36	2834.86
CLIC1:protein_coding	2126	3008	5749	6065	4652	3178	1452	2123	1003	2281	2826	4121	2455	1316	1338	2489	1422	1851	2531	1642	3187	808	3330	4110	982
RTN4:protein_coding	2125.83	3399.92	3726.25	17918.1	7634.92	4024.25	2199.08	2147.75	1995.58	2743.58	5329.5	10670.9	5373.5	2097.33	2741.75	3073.67	3106.58	5473.42	3153.33	2215.58	4914.25	1251.25	2081.75	6040.83	1104.58
RHOA:protein_coding	2083	5285	5174	9217	8806	4695	2132	1939	2723	3517	6202	9521	7024	3566	3194	3378	3139	3808	4443	2469	8379	1381	5062	6487	3468
TUBA1B:retained_intron	2075.52	3059.87	2302.72	8218.78	2944.85	12009.4	899.947	1028.26	4174.14	4511.98	5433.23	3273.75	5613.77	1614.23	1400.22	3027.65	1303.98	3942.13	4467.18	2595.26	4019.19	1649.8	13721.7	14741.5	3919.19
RP11-632K20.7:processed_transcript	2018	3298.33	4534.33	15074	4112.67	3678	1835	2328.67	1886.67	2622	7317.67	11454.3	5033	3399.33	2220	3342.33	4407.33	6016.33	1925.67	3002	5924.33	2467.67	2849.33	6914	2023
CALM3:retained_intron	2006.61	4543.52	5283.31	9808.13	6039.48	5488.91	2027.41	2043.07	3487.2	4041.39	8190.32	9295.98	7078.04	2463.04	3161.23	3823.5	4042.61	5367.5	5050.18	2890.55	6098.4	1735	5337.79	8921.93	3069.36
PIP4K2A:protein_coding	1967	3224	3861	9344	7498	2006	1081	1624	1743	2589	5325	7600	3686	2583	1779	3419	3226	4797	2956	2623	6459	1283	3005	4412	1606
FXYD5:protein_coding	1946.36	3620.63	5169.6	10645	6737.64	2602.86	1839.2	3008.23	4454.4	3195.29	5746.06	10411.3	9859.82	3224.01	3282.37	6419.33	4673.11	4431.19	3433.18	2776.54	8713.8	2594.9	8256.07	12442.7	3797.41
TLN1:protein_coding	1938	10814.1	8103.87	13359	4709	15711.6	4427.9	2351	3421	3299.67	4278	3810	6504.73	2567	4919.07	2608.5	2157	1308	7347.67	2716	6729.4	1092	5382.4	13453.1	2359
TSC22D1:retained_intron	1900.27	3816.17	6616.32	13616.4	11293.5	1722.73	1655.12	2177.05	1954.33	4182.72	5552.38	11039.1	6590.2	2758.92	2435.53	4128.98	3882.38	6212.6	2714.68	2463.17	5611.62	1718.2	2670.05	4448.75	2313.63
ARL6IP5:protein_coding	1883.63	1892.97	2692.83	5735.47	3016.2	1887.77	723.133	979.533	1096.97	1885.83	1602.07	2680.73	2301.57	1513.8	1663.33	2070.63	1129.7	2753.03	1850.63	1591.63	3284.87	949.3	2634.53	5057.27	2482.7
ARL6IP5:retained_intron	1861.32	1869.23	2663.17	5648.23	2947.6	1862.63	715.067	969.017	1082.23	1866.17	1563.53	2609.87	2263.78	1494.4	1638.42	2042.98	1112.85	2675.27	1821.23	1527.32	3221.18	923.9	2553.27	4893.13	2406.6
UBB:protein_coding	1855	8138.5	5872.27	7136.6	7468.88	5728.76	2664.92	4500.67	4268.67	2631	3244	4006.67	9638.67	2952	4353.33	2811	2014.33	2750	3235.88	2212.76	7105.67	1741	5289.17	4850.6	2555.33
SEC14L1:protein_coding	1854.87	3969.06	5809.12	14137.1	5290.88	3021.95	2188.1	2891.72	1692.27	2282.06	3717.18	7388.21	4510.42	1836.11	2278.64	3617.61	2325.19	1839.98	3085.95	1650.84	4199.37	777.283	3046.69	4464.89	1232.48
CXCL5:protein_coding	1843	4271	4673	12450	5955	1452	1187	652	2525	2733	6172	10294	12439	8223	2883	3488	1631	14270	2255	1561	6232	1292	3384	7862	2594
ITGB3:nonsense_mediated_decay	1842.33	5487.75	4623.92	4739.75	2946.6	15539.8	4267.08	2002.92	3406.58	2588.5	3999	4799	5335.08	1692.75	4644.17	2146.17	1701.1	1906.25	6535.92	2853.75	3593	939.25	4651.08	11135	2665.35
GNAQ:protein_coding	1838	2867.33	2105	4087	2741.33	3160.67	918.667	1466	1238	1474	2099	2797	2329.67	1683	1741.67	2265	1706	1367.67	3141	1900	4119.67	673	2270	4417	1756.33
HIST1H2AC:protein_coding	1835.17	4973.67	4922	6620.5	3794.67	3332.83	1850.67	2075.83	1398	2801.67	960	1334.67	6176.33	1596.83	2775.5	1721.67	1228.67	769.333	1501.33	440	2879.33	821.333	1721	2837	2256.15
ARPC1B:protein_coding	1830.69	8203.8	6560.69	14006.1	4330.56	10469.6	3728.86	2536.45	2898.31	2618.91	4681.67	4706.11	7059.15	2119.43	3907.24	2420.19	2296.12	2142.78	4219.98	1728.89	4826.67	1299.42	5076.56	6943.27	1942.67
SNX3:protein_coding	1827.75	8975.75	7402.25	4709.75	5004.25	6034	2391.75	1421.25	2346	3738.5	1397.5	1653.25	8402.25	1559.25	3885.75	2696.25	959	611.5	4544.75	1353.25	9478.75	442.25	1473.25	1847.25	1515.5
ST6GAL2:protein_coding	1791	1645	1181	10259	3609	635	658.2	304	1130	1550	2657	6699	1557	1732	1599	2454	1782	1464	1195	1089	2438	2202	1237	5504	1357
ITGA2B:protein_coding	1782.6	7943.47	6100.33	9061.2	2871.75	10202.2	4379.7	1981.95	5332.85	2822.85	4844.55	5240.85	6277.34	2392.75	5306.35	2696.62	3372.6	2222.1	5529.22	2650.35	4676.1	1676.25	10916.6	23314.9	3336.3
MAP3K7CL:processed_transcript	1776.99	1318.33	1820.58	7075.5	11488.8	612.295	387.115	734.526	1849.64	4341.73	4508.92	11630.1	6478.67	4918.5	2953.31	4885.85	3116.22	6846.47	1622.08	1791.92	5759.36	2651.88	2028.97	4008.22	1827.26
CD36:protein_coding	1740	1666.5	3086.9	2685.8	4509.5	1462	1365.7	354.6	2918.5	1119.19	4939	5667.7	3112.2	2675.8	1046.6	1978.4	2389.5	963.8	2017.7	2528.3	5835.4	921.4	1504	6548.5	2381
ACTN1:protein_coding	1739.21	3858.12	5123.5	7000.21	4639.24	7935.67	1873.69	1592.43	2891.74	3430.43	5807.89	8723.67	3413.24	2575.88	2363.14	3562.83	2966.71	4607.06	4960.96	5057.98	5182.21	1490.57	7298.71	14700.3	4598.57
FKBP1A:processed_transcript	1723.6	6386.14	4344.62	11237	1054.67	3656.97	2062.63	1011.77	3988.53	2044.47	8880.65	13519.1	8529.39	4161.36	4423.85	6166.77	4566.93	7351.82	2464.05	1863.22	3256.2	782.45	4682.25	3922.6	2730.18
MYL12B:protein_coding	1720.2	2500.13	3164.12	3938.25	4864.38	2308.04	756.222	1038.01	1296.14	3642.78	3330.95	5073.26	3670.89	2416.69	2201.56	2807.54	1677.5	5123.89	2181.2	1671.77	4968.38	912.706	1643.65	2453.17	1018.07
PCBP1:protein_coding	1718	8571	5269	8341	5617	6737	2516	2349	3392	2706	6334	10089	6212	2740	4262	3215	2687	2619	3994	1735	4916	1233	4166	7595	1885
FKBP1A:protein_coding	1708.4	6377.33	4313.13	11209	1048.5	3647.5	2051.77	1002.7	3975.47	2032.4	8874	13492.2	8506.33	4149.67	4362.2	6130.4	4541.7	7339.6	2458.1	1858.4	3244.4	778.3	4677.9	3903	2725.3
MFAP3L:protein_coding	1704	2321	3065	8476	6120	1781	1267	1169	1384	2840	2895	3939	3327	3468	1836	3035	1915	2755	2410	2126	6320	747	1616	4546	1862
DYNLRB1:protein_coding	1701.27	2927.95	4752.25	1761.35	2668.15	1659.95	1253.05	1593.35	2480.45	2951.35	3832.85	9112.95	5618.35	3977.15	1779.5	8568.05	6268.5	3922.55	3843.75	1268.95	1358.8	1256.4	1470.95	3358.95	1061.55
UBE2D2:protein_coding	1683.98	2732.7	3015.92	12995	8280.71	2005.71	1630.88	1256.43	1508.66	2197.86	5807.86	13245.7	4521.43	2187.86	2220.71	360.714	1835	4636.43	1268.69	2203.69	4630.71	1869.29	1730	5499.29	968.571
TUBA8:protein_coding	1680.8	2579.2	3614.35	6659.2	3802.4	1680	709.55	1624	1377.6	1790.4	3372	4528.75	3407.95	1452.65	1584.8	2343.95	1950.3	2917.6	2063.95	1921.55	3084	1232	3376	5192	1416.8
CA2:retained_intron	1669.5	735.833	1503.83	5534	7879.5	386.833	471.5	1393.83	1626.73	1897.25	3959.17	4583	1335.5	1236.83	1446.33	3139.25	2067.5	3788.67	1179	1402.67	2643.5	940.333	1284.83	1712.67	1427
NLK:nonsense_mediated_decay	1669	4980.5	5329.5	12107	3706.5	5818	3985	1286.5	2257.5	2679	1723.5	3011.5	6217	2370.5	2382	2431	1598	1471.5	1734.5	1112.5	3834.5	1041	1219.5	3182.5	859
NLK:protein_coding	1669	4980.5	5329.5	12107	3706.5	5818	3985	1286.5	2257.5	2679	1723.5	3011.5	6217	2370.5	2382	2431	1598	1471.5	1734.5	1112.5	3834.5	1041	1219.5	3182.5	859
CA2:nonsense_mediated_decay	1666.25	735.583	1503.42	5522	7861.75	386.583	471.25	1392.08	1623.23	1894	3949.92	4573	1334.25	1234.33	1445.33	3134.17	2061.58	3780.17	1177	1400.67	2639.75	937.333	1282.08	1707.17	1422.5
CA2:protein_coding	1666.25	735.583	1503.75	5522	7861.75	386.583	471.25	1392.08	1624.03	1893.75	3949.92	4573	1334.25	1234.83	1445.33	3134.58	2061.92	3780.17	1177	1400.67	2639.75	937.333	1282.08	1707.17	1422.5
ARPC2:protein_coding	1637.4	4379.3	6666.3	6583.2	4982.4	3149.4	1624.8	2035.1	1813.8	2044.6	2998.8	5519.4	5285.4	1650.6	1730.4	2595	1904.9	2476.8	2714.3	1539.6	4261.2	825.6	2762	3571.2	1234.2
PDGFA:protein_coding	1614.75	1203.75	1536.75	9651	4234.5	2012.25	739.25	1187.25	799.5	1865.25	3855.75	6007.5	2072.25	1270.5	1173.75	2109	1522.5	3331.5	1137.75	1372.5	3496	1786.5	4683.75	8145	2052
SNAP23:protein_coding	1607.67	2713.5	3417.43	6256.45	4000	3065.62	1132	1372.93	1285.5	2173	3684.94	4911.9	3052.02	1578.44	2161.36	2485.3	1455.5	2995.44	2931.93	2096	3991.44	607.5	1953.5	4797.39	1362.5
TPT1:protein_coding	1587.43	4455.89	3503.84	5467.16	8606.29	3428.12	2035.71	1848.48	4143.05	4334.52	6148.26	7507.49	8793.89	3070.55	2964.89	3771.14	2494.95	3967.92	4748	1398.16	4812.76	767.619	1946	2982.66	666.343
ATP6V0E1:protein_coding	1585	4457	5096	7918	5934	2968	1552	1459	2808	3095	5241	8666	4988	2537	2518	2344	3118	3996	2850	863	1937	1694	4031	7677	1555
CAP1:protein_coding	1581	3978.75	4690.67	6004.58	5320.5	4371.17	1669.83	1735.67	1508	2041.75	2415.75	3462	4913.75	1346	1678	2641.67	863	1501	2457	1034.75	3150.92	434.917	1531.83	2765.92	935.917
PDE5A:protein_coding	1578	1592	4163	4796	4633	1860	858	1458	1350	1699	2834	8595	2215	1503	1539	2846	2310	3589	2128	2669	4122	881	2729	5610	1298
AP1S2:protein_coding	1572	3587	4405	7533	11087.9	2729.86	1187	1207	2372	4250	12430	22349	8605	2794	2327	5172	3556	7753	2515	2606	8254	2537	5220	6843	2868.86
LGALSL:nonsense_mediated_decay	1566.67	3685.33	4444.17	3584	4548.83	3166.83	1231.83	759.833	1021.17	2726	1627.67	2210.17	3048.33	2845.83	860.833	1216	797.5	931.167	2637.83	1228.33	4655.67	389	1340.17	1620	1080.17
RAB8A:protein_coding	1551.33	3272.83	3014.07	3316.5	3942.83	1949	970.5	660.333	1265	1892	2615.83	1888.5	4288.5	2543.5	1529	2121	1060	923.167	2288.83	1287.5	5312.83	437.167	1437.17	2009.33	1072.33
C7orf73:protein_coding	1535	3921.7	3710.5	11427	8636.5	2290.75	976.5	1421.5	3513	4041.75	10114.5	28478	6097.33	3091.5	2668.5	3344.5	5199	9148.5	3554.5	5250	11427.5	4450	6856.83	11002.3	3852
FERMT3:retained_intron	1529.93	4031.07	3673.6	4776.03	2768.1	4185.3	946.633	1227	1313.17	2081.67	1775.53	1786.67	2810.87	1661.4	1998.13	1539.33	934.467	724.233	3021.4	1818.73	5467.17	842.5	3671.8	3983.4	1934.1
PFN1:protein_coding	1528.33	3553.67	4043	7513.67	4524.33	4609	1038	1259	1510.67	2551	4732.33	5956.67	3801.33	1785	1401.33	2131.33	2108	2936.33	3450.67	3742.33	4869.33	1428.67	4618.33	8036	4432.33
BNIP3L:protein_coding	1503	3729	4139	6311	4998	1585	1760.5	2231	2699	2531	5074	10798	5823.33	1986	1840	3710.67	2317	3085	1638	1107.67	4212	1514	4700	6365	2177
DYNLL1:protein_coding	1473	1669.04	3982	4287	10593.9	1437	591	859	1582	2646	7551	12539.9	4023	3085	1719	4892	3283.95	8411.91	2610.04	3690	5904	2972	5116	6090.91	3654
RBX1:retained_intron	1467.17	1601	3898.67	5234.5	7062.17	677	760	1483.17	954	2023.5	4521.83	8965	3473.33	1768.67	1006.33	2907.5	2452.33	5265.67	1134.17	1376.33	2445.67	2818	4140.17	5127.67	1550.5
RBX1:protein_coding	1466.17	1601	3898.67	5234.5	7062.17	677	760	1483.17	954	2023.5	4521.83	8965	3473.33	1769.67	1007.33	2906.5	2452.33	5265.67	1134.17	1376.33	2445.67	2818	4140.17	5128.67	1550.5
LIMS1:nonsense_mediated_decay	1453.17	2426.17	2928.17	5252.5	2655.83	2240.67	907.542	889.625	847.417	1343.92	1881	2948.67	2893.83	1521.75	1291.33	2000.33	1217.12	1927.17	1850.04	1148.58	2766.25	799.333	1641.58	3810.92	912.708
OAZ1:protein_coding	1452.5	4621.19	3225.79	5501.07	2025	5051.71	2044.07	1421.5	2301.34	2023.64	2102	2211.07	4275.14	1653	2467.73	1588.5	1599.44	915.5	2497.45	722	1988.07	1163.5	3672.5	7303.57	1868.57
TPM4:nonsense_mediated_decay	1449.14	2961.53	2943.87	4018.02	2998.07	4734.51	890.569	927.658	1343.64	2337.34	3174.61	2771.12	4059.25	1967.99	2142.47	2518.36	1492.61	1170.12	5395.54	2375.6	6424.05	402.683	1708.73	3486.29	1408.07
TPM4:processed_transcript	1447.81	2958.32	2941.53	4016.69	2998.07	4726.51	889.903	928.158	1342.73	2336.01	3174.28	2769.79	4054.25	1966.66	2140.38	2516.94	1491.94	1170.12	5391.88	2375.26	6424.05	402.683	1708.06	3486.29	1407.4
BCL2L1:protein_coding	1434	2180	3306	8662	5619	2681	1278	2725	2310	2332	3547	6725	2842	2073	1334	3108	2282	2647	1662	1676	4802	1028	3528	5215	1435
CDC42SE2:protein_coding	1431	2881	3919	17809	8157	1953	1112	1869	2213	4796	4871	13941	5183	2981	1701	4008	3664	9326	1508	2513	5215	2786	3869	6810	2741
OST4:protein_coding	1422	2403	3410	7560	5732	1856	780	1278	1434	2345	7588	13247	3910	2128	1465	2790	2748	8903	1500	3179	4912	5769	9516	15599	6493
CD68:protein_coding	1419.17	2504.5	6384.92	4538.17	2109.25	3982.5	1921	1140.58	1885	1435.17	2001.5	2738.25	4033.92	1834.17	1721.75	1877.58	1311.17	1153.17	2027.92	981.917	2060.25	715.25	2859.25	4613.42	2384.67
PVALB:protein_coding	1416.17	413	2196.33	777.667	11383.7	710	277.667	550.167	961	2585.67	1028.17	4459.17	4014.33	882.833	2459.17	1695.5	2775.83	2116.5	3201.83	987	2594.83	888.167	720	3086.83	39.6667
CDKN1A:protein_coding	1410.6	3495.33	2703.6	10212.8	6167.13	1998.6	543.333	1431.33	1382	1894.47	4462.13	9370.6	3913.6	1878.47	1543.73	3013.47	2389.6	2822.4	1471	1921.4	3891.73	1441.47	3327.67	4448.4	1942.33
SLC2A3:retained_intron	1405.49	1349.23	3639.4	4539.36	4770.17	2073.33	1303.8	1559.98	653.226	1836.98	2673.62	4813.52	2038.13	1859.51	708.56	2325.34	1168.64	2581.05	2021.64	1303.81	4327.14	472	1324.65	3245.38	515.738
SNCA:protein_coding	1401	4114	2787	5218	3776	3475	1210	2436	2226	1957	3093	4724	3611	1241	1079	2066	1271	2467	3351	1315	2200	1233	4945	5761	2606
IFITM2:protein_coding	1386.39	6885.78	3855.45	8207.22	2374.25	4121.1	2558.74	3391.73	840.242	564.055	2232.86	5862.9	4107.71	792.757	890.088	518.414	1655.15	1420.82	695.276	481.931	1711.21	833.907	4689.38	4715.89	1074.75
DNAJC3:protein_coding	1381	2517	1572	3284	3309	1919	1403	466	1558	2107	2606	4691	3662	1435	1909	2125	1462	2134	1344	969	3287	685	555	2590	474
RPPH1:antisense	1373.5	3565	5419.5	2981	4574.5	4272	3060	1572.5	1811.5	1153.5	2634	3671	5230	1355.5	1876	2025	1589	2676	1592.5	1371.5	1421.5	1021.5	3132	4149	740
RPPH1:misc_RNA	1373.5	3565	5419.5	2981	4574.5	4272	3060	1572.5	1811.5	1153.5	2634	3671	5230	1355.5	1876	2025	1589	2676	1592.5	1371.5	1421.5	1021.5	3132	4149	740
TUBA1B:nonsense_mediated_decay	1373.38	22.9711	34.9661	5017.31	1423.79	5715.6	4.72132	468.769	30.9048	2878.25	3465.46	45.0642	2979.32	781.623	17.9383	2031.02	18.0936	2475.54	2293.47	1181.48	2108.77	811.354	9554.76	10101.4	2139.33
H3F3B:protein_coding	1360.03	2167.9	4074.77	7456.26	8424.54	1170.1	793.386	2854.27	844.432	2392.3	2560.14	5982.15	2761.56	1165.15	733.732	2343.66	1542.58	3303.26	1400.58	1892.31	3714.96	1762.61	3297.49	5247.17	1752.98
PRKAR1A:protein_coding	1357.24	3881.41	3358.11	5770.3	3671.88	2605.83	1492.89	1033.84	1658.66	2759.73	2132.95	3414.18	3961.22	1675.1	1697.24	1393.59	1425.8	1399.02	2151.65	633.929	2411.13	691.202	1721.54	3229.49	1348.19
CALM3:processed_transcript	1337.74	3028.92	3522.09	6538.9	4026.32	3658.38	1351.96	1362.24	2324.29	2694.26	5460.21	6197.32	4718.16	1642.18	2107.48	2548.67	2695.08	3578.17	3367.14	1926.86	4065.9	1156.67	3558.68	5947.45	2046.24
OAZ1:retained_intron	1336.25	4262.35	2981.07	5120.18	1852.88	4657.57	1865.05	1302.75	2122.17	1863.48	1932	2036.43	3980.73	1521.25	2299.14	1476	1484.21	835.875	2314.08	662.75	1820.43	1052.5	3321	6630.3	1695.93
ATF4:protein_coding	1314	4337.25	3370.1	5454.85	3955	3352.75	1123	1588	1337.1	1800.5	4148.8	5052.1	2958.5	1661	2696.25	2253.75	1839.75	2085.35	1780	2058.6	2774.75	1119.75	2603.75	6656.65	1122
NEXN:protein_coding	1312.29	640.286	1523.14	4349.14	6422.57	926.571	540.857	2644.29	449.143	787.714	1278.86	4036.29	1122	1052.57	1436.57	2328.86	1290.86	2683.71	1815.43	1485.43	2186.57	391.714	1809.43	2117.14	1578.86
SLAIN2:nonsense_mediated_decay	1304.33	1728.67	2218	9910.33	4573	1808	1200.33	989	1592.67	2231.33	4197.33	11599	3602.67	2642.67	2386.33	3477.33	2261.33	4607.75	1699	1620.67	4383	1115	1225	4230	1366.67
CCND3:protein_coding	1302.3	4512.11	5068.63	6209.88	5263.44	3750.01	1940.3	1458.35	1326.8	1937.52	6123.92	9704.7	4094.46	2011.46	1559.39	2443.14	1439.71	2192.03	3556.69	3115.06	5187.78	1394.7	5194.8	9450.45	3641.06
VDAC3:protein_coding	1298.55	2660.55	4380.57	5091.45	6923.32	1516.87	744.15	1015.05	1063.95	3403.75	1358.82	2877.45	4800.02	1894.65	1369.85	2139.19	1204.77	2019.12	1892.25	936.9	4908.06	877.35	1505.07	1495.65	856.8
SQSTM1:protein_coding	1298	2835	3131	9894	5095	1540	794	2083	1662	2348	4764	8301	2698	1653	1656	3134	2557	3269	2141	2008	3992	1802	5005	6628	1598
GAPDH:retained_intron	1293.42	3669.21	4207.24	3936.43	4079.47	4225.15	1127.85	1029.08	1413.9	2216.24	5757.15	6212.35	5083.44	2079.85	1809.72	2334.01	1977.04	2991.55	3460.5	1943.22	3896.32	620.222	3194.49	4995.37	1703.14
RAB1B:protein_coding	1289	3838.67	2823	4301	2910	7398	1402	1169	1847	1747	3416	4286	3804	1413	2401	2332	1705	1913	2709	1271.5	3060	935	4939	6155	2186
RUFY1:nonsense_mediated_decay	1284.2	706.202	1424.11	4702	2548.12	1012.66	223.5	949.446	907.75	1636.85	2162.88	3863.38	1778.02	854.625	1472.02	2609.1	973.839	2342.3	1647.43	1153.38	2057.88	652.5	747	2284.12	627
RUFY1:retained_intron	1283.89	705.75	1423.38	4702	2548.12	1012.38	223.5	948.875	907.75	1636.25	2162.88	3863.38	1777.88	854.625	1471.88	2607.62	973.125	2341.88	1647.14	1153.38	2057.88	652.5	747	2284.12	627
CTTN:protein_coding	1274.4	2438.4	2714.4	9577	4808	2852.2	1344	1815.4	1607.2	2229.6	4954.4	8275.2	3463.2	2036	2267.2	2890.4	2790.6	3333.6	2482.4	2204	4788	1317.6	4554.31	9587.2	1541.6
CCDC7:protein_coding	1270.8	1957.8	1128.8	6813.8	4824.6	822	547.2	1227	903	1416.6	6059.4	8271.4	2253	2589	1168.8	2280	1444.2	7093.8	1149	1018.8	5018.4	1258.2	1256.2	5502	751.2
TSPAN33:protein_coding	1257	1867	3103	4192.5	3771	2577	1042	953	988	1824	3281	5321	2735	2232	1378	2099	1634	2586	2048	1733	4183	1754	3920	6443	1856
IFITM3:protein_coding	1246.4	5584.44	4770.03	8893.03	274.479	2596.02	1685	3679.38	251.692	129.098	565.643	872.493	1985.57	127.621	198.657	154.543	365.681	213.979	108.862	104.874	243.271	169.171	2297.09	886.963	162.376
DIAPH1:protein_coding	1240	2555.5	2592	5087.11	3219.56	3183.94	1110.22	986.611	1533.33	1888	3671.11	3646.22	3016	1770.67	1929.78	2012.44	1426.67	1015.11	3223.11	1899.56	7474.67	739.556	2713.78	4940.23	1557.33
TMEM165:protein_coding	1236.2	2930.26	3021.39	11433.5	5104.46	4042.43	1603.23	1570.23	2220.03	2449.66	4531.8	8535.7	4443.3	1865.83	3064.01	2970.61	2319.39	6377.81	1619.96	2220.3	4449.44	998.3	1326.43	4641.37	733.129
LIMS3L:nonsense_mediated_decay	1235.6	2113.89	2465.41	4646.29	2036.03	1791.26	828.13	796.579	739.084	1115.24	1285.68	2180.47	2407.34	1314.98	1124.66	1657.88	879.781	1221.49	1719.7	908.95	2282.92	534.721	1363.28	3044.43	771.011
AKT3:protein_coding	1234.58	2203.75	1807.92	8195.3	4735.39	1699.38	793.125	747.708	1847.71	2104.05	5068.96	10067.6	3051.46	2327.92	2779.79	3293.75	1991.25	4481.67	1743.33	1427.5	3589.79	919.583	1148.54	3788.51	912.083
LIMS3:protein_coding	1234.2	2103	2457.89	4619.94	2025.17	1783.83	825.13	794.624	734.295	1109.28	1280.68	2173.17	2389.28	1312.77	1119.07	1653.26	875.228	1217.42	1714.75	906.886	2272.71	533.727	1361.59	3036.58	768.178
LIMS3L:protein_coding	1234.2	2103	2457.89	4619.94	2025.17	1783.83	825.13	794.624	734.295	1109.28	1280.68	2173.17	2389.28	1312.77	1119.07	1653.26	875.228	1217.42	1714.75	906.886	2272.71	533.727	1361.59	3036.58	768.178
ARF3:protein_coding	1232.9	3185.54	2834.26	4932.11	2370.57	4042.7	1571.83	1343.58	1695.05	1773.94	2649.9	3102.81	3143.44	1323.04	1660.31	1986.11	1528.79	1121.5	3146.73	739.583	2080.95	562.095	2453.33	5642.76	1184.26
CMIP:processed_transcript	1220.35	1849.65	2821	6212.05	2756.25	3034.55	988.25	1182.15	739.85	1553.7	1369.5	1731.6	2010.15	1118	1204.25	1312.05	813.2	742.5	1679.05	956.05	3830.6	768.9	2343.85	3287.75	1093
CD9:processed_transcript	1214.64	1088.02	1394.46	2127.6	2917.4	2522.4	674.667	626	636.829	1084.21	1400.02	3985.31	2310.21	1051.46	871.771	1358.18	1225.4	2214.33	1985.65	1283.98	2564.69	544.31	1304.52	2749.23	1644.31
UCP2:protein_coding	1211.4	10048.4	4820.6	10982.8	6464.4	6023.4	1011.6	514.4	6030	607.8	2544.6	6089.2	1823	1731.2	2107.2	2614.2	3795.8	899.8	4251.4	636.2	2059	382.4	4918.2	12139	1840.6
FYB:protein_coding	1210	1334	2818	5091	4250	2342	851	1462	1426	1829	3847	6972	2334	1977	1569	2477	1439	2232	2317	2739	5214	1027	3551	5866	2085
PTPN18:protein_coding	1206.1	1480.6	2571.47	8084.4	4492.4	1892.12	686.567	1245.47	1250.7	2012.6	3274.5	5666	2417.63	1744.2	1316.3	2503.07	2427.7	2711.8	1355.9	716.3	2059.3	2290.4	4229.5	7793.8	2517.1
TMBIM6:protein_coding	1205.4	3806.66	3592.41	5013.05	4017.63	4448.85	2300.18	1560.81	1672.12	1453.03	1834.7	3039.05	3476.9	1692.23	1998.31	2283.22	1428.7	1928.15	2962	1849.05	4757.72	633.325	2452.7	4561.38	1272.42
CHD9:protein_coding	1195.83	2004.17	1840.83	5847.5	3262.5	1403.33	1084.17	803.333	1232.5	2061.67	3584.17	7163.33	3926.67	1760.83	1664.17	2520	1885	3158.33	1178.33	994.167	2724.17	826.667	1015.83	2955.83	547.5
SLC44A2:protein_coding	1163.05	2142.4	2293.7	6044.5	1446.6	2788.1	1213.6	1190.25	1472.6	1350.65	1683.1	2165.2	2501.8	1262.25	1681.5	1268.1	1471.4	921.3	1463.2	641.1	1689.95	564	1755.7	3454.2	1171
MARCH2:retained_intron	1159	2303.15	2316.05	5387.95	2730.3	3716.8	951.2	1196.95	1974.7	1392.85	2830.3	3405	2662.05	1253.3	1492.8	1890.35	1402.95	1780.75	1631.4	1168.8	3579.7	988.4	3457.65	5458.5	1537.4
JAM3:protein_coding	1146	4118.75	2638	8390	3143.5	2625	1054	1070	1665	867	2455.5	5812	3191	706	1852.5	2538	2208	1103	2196.5	2097	2366	569	2863	7117	1554
CAPZA2:nonsense_mediated_decay	1144.32	2658.5	2951.09	3170.19	3023.59	1411.57	821.143	816.083	859.036	1683.5	804.429	1093.69	3624.41	1399.08	1624.5	1408.37	894.357	603.214	1640.72	439.271	2504.65	323.476	955.557	1074.54	515.519
BNIP2:protein_coding	1144.3	1553.5	2895.3	3986.6	5223	745	602	1067.1	614.5	1380.8	1660	4598.9	1653	1129.8	952	2173.8	1509.5	2669.2	1292.8	1271.8	3694.6	489.5	1340.8	1690.8	717.9
CAPZB:protein_coding	1140.91	3380.81	3129.27	6236.8	3855.47	3819.75	1522.37	1609.42	1387.01	1476.36	3219.52	5392.27	3841.96	1500.14	1674.95	2136.94	1713.14	1970.77	2579.75	1754.04	2922.33	625.533	3036.19	4790.09	1668.19
KIAA0513:protein_coding	1138	1471	2119	6498	2477	1548	563	1185	912	1227	2047	1949	1557	793	1065	1590	1246	742	863	673	2365	680	1900	2503.5	393
PPP3R1:protein_coding	1137.75	2691	2504.25	5462.25	5783.25	2249.25	993	1346.25	1209	1891.5	4440	9249	3472.75	1786.5	1485	2094	1476.75	2718.75	2270.25	2178	4695	816	3078	5808.75	2138.25
RAB31:processed_transcript	1125.4	1609.3	2663.58	10342.9	3742.17	2859.5	1389.8	845.271	2657.67	3932.84	4617.74	4556.47	3888.91	2724.03	1620.5	2141.67	2354.5	1280.37	1576.14	1834.31	3848.67	838.6	2241.6	3568.4	1326.6
COTL1:protein_coding	1124.67	3063.83	4862.33	7026.5	3997.83	7925.33	1535.67	1071	2306	1091.5	4440	6950.5	4536.17	1264.67	2583.17	1402.5	1402.17	1882.5	4380.33	1938	3742.33	1141.67	9228.5	11230.8	5042.17
PROS1:protein_coding	1121.33	2526.67	1913	600.667	2578.67	2359.67	837	340	1314.33	1570.67	3225	2382.33	3674.33	1474.33	2152.33	2024	1539.33	2033.67	5137	1748.67	3882	388	2289.67	5665.33	1647.67
ILK:protein_coding	1106.41	2597.5	2263.89	2428.26	3545.9	2398.33	696.25	611.25	573.542	1106.81	3781.11	2535.69	2646.76	1266.6	879.722	1797.5	1542.08	1355.83	2466.04	1742.29	3888.33	765.972	3606.46	3988.96	1144.24
HNRNPM:protein_coding	1105.25	1727	1835.25	9115.25	4078	1468.25	1094.75	1145.25	1075.42	1376.25	3153.08	7025.75	2895.25	1735.5	1109.5	1976.75	1831.75	3268.75	939	1228.5	2807.25	1082.5	916.5	2340	532.75
ADIPOR1:protein_coding	1096.55	4115.97	3056.88	9125.58	6542.22	1924.17	1456.55	2584.7	2618.88	2368.72	4883.37	7612.02	5081.2	2259.82	2701.9	2741.6	2520.97	3627.62	1681.18	1338.77	4628.57	2381.5	6928.52	7701.02	3185.23
MOB1B:protein_coding	1094.33	3301	3687.33	7777.33	5182.33	2323	1869.67	1445	1556.33	2375.33	2496.67	5500	4630	1985.33	2296	2436	1465.67	2935.33	1826	1984.33	4463	1480.67	2789	4603.33	1728.67
EPB41:protein_coding	1091.6	3289.4	3194.8	7490	3897	2457.91	1327.8	2283	2465.2	1828	2983	7548	3912.8	1686.8	1397.4	2107	2210.4	2626	2121	1489.4	3923	1168.6	3224.3	4262.6	1060
TPM3:processed_transcript	1088.47	2232.51	1938.09	4025.6	2366.11	2717.01	732.454	795.397	803.586	1353.66	1124.59	1804.99	2564.95	1299.31	1838.1	1294.89	838.672	754.86	1589.36	862.65	2889.89	458.027	1071.96	1738.58	640.264
EIF1:protein_coding	1084.2	4652.6	6419.92	8171.26	4681.04	3116.22	2182.28	1882.8	1800.58	2547.61	4411.42	6830.37	6405.89	1901.92	2316.91	2118.28	2480.28	2957.67	1900.86	1267.62	4455.2	894.381	2632.08	3303.81	1088.14
STK4:protein_coding	1084	1835	1631	4097	2090	1825	862	1238	1067	1433	2226	3964	2003	1269	1204	1524	1480	2344	1622	1595	2706	689	1627	4344	845
EIF1:processed_transcript	1082.4	4647.14	6410.04	8155.62	4672.36	3111.1	2179.3	1879.54	1797.65	2543.63	4403.17	6818.63	6392.26	1898.44	2312.98	2114.23	2475.23	2951.67	1897.57	1265.19	4446.02	892.81	2626.27	3296.1	1085.43
EIF1:retained_intron	1082.4	4647.14	6410.04	8155.62	4672.36	3111.68	2179.3	1879.54	1797.65	2543.63	4403.17	6818.63	6392.26	1898.64	2312.98	2114.23	2475.23	2951.67	1897.57	1265.19	4446.02	892.81	2626.27	3296.1	1085.43
MFSD1:protein_coding	1077.43	2318.9	2470.26	3303.43	2573.83	1715.14	933.19	860.667	1324.76	1916.33	2412.6	3147.29	2725.71	2112.62	1767.05	1712.43	1343.14	1687.43	2168.26	1228.81	2022.19	655.167	2026.4	4275.43	1122.38
AMD1:protein_coding	1077	811	1166	5881	7392	770	463	662	1019	3046	3131	5556	2146	2312	1414	2715	3171	6046.8	730	1220	2148	1678	1138	2780	1206
DAAM1:protein_coding	1076.5	1622	1856.75	2332	3427.75	1869	869	911	686	1158.75	1738	3604	1859	1361.75	997.75	1690.75	1011	1828	1975.75	1185.5	4410	535	1254	2052	772
BMP6:protein_coding	1076	1490	1924	12052	5271	1984	778	1163	1442	2226	4172	9324	2238	1915	1173	2688	2804	3771	970	966	2789	795	2254	3912	1242
MFSD1:nonsense_mediated_decay	1074.68	2314.36	2464.14	3295.43	2564.96	1710.64	931.19	859.667	1321.51	1912.08	2405.47	3135.29	2718.92	2106.87	1762.26	1707.43	1337.89	1678.43	2161.89	1224.81	2017.19	652.792	2018.78	4256.68	1119.63
CTSA:nonsense_mediated_decay	1068.98	3964.49	3562.22	8346.47	3885.74	3962.68	1409.94	1321.56	2397.13	1958.74	3966.46	4828.72	4325.35	1772.22	2657.09	2221.21	2676.28	2494.09	2405.87	1220.86	3901.51	1253.28	5838.3	7252.34	2279.48
SELP:protein_coding	1066	2428	2500	3019	2457	2944	1049	950	1563	1505	2134	3285	2064	1529	1626	1570	1147	1456	2394	974	3449	284	1392	2519	614
MAX:nonsense_mediated_decay	1065.97	1060.16	1412.35	902.411	396.785	293.489	372.728	584.989	807.762	1040.91	503.368	451.577	1104.3	893.562	90.7385	935.544	991.206	185.742	1127.55	173.832	479.44	141.887	232.691	814.915	65.0684
IFITM1:protein_coding	1065.15	4637.44	4111.78	7938.03	246.729	2197.02	1334.25	3024.63	206.692	122.598	466.893	736.743	1703.82	111.371	173.157	126.543	284.431	196.979	100.862	102.874	197.021	159.171	2225.09	868.463	160.376
FAM46C:protein_coding	1061	1577	2251	13379	6128	1879	1063	2069	2630	2036	3167	9521	2354	1461	1003	2629	2620	5851	849	1084	3072	1583	3385	4452	1096
BRK1:protein_coding	1057	3309	4210	4373	5310	2552	1521	1008	1824	2934	6645	8829	4881	2575	2244	2986	3153	2876	2752	1921	5255	1043	1680	3146	1248
TMEM140:protein_coding	1055.5	1141.5	2205	9692	2518.5	1185.5	577	635.5	742	1903.5	480	778	1470.5	772	1086.5	700.5	532.5	444	283	232	1118.5	611	598.5	1217	502
GABARAPL2:protein_coding	1053	3887.5	3723	4251	4319.75	3537.5	1492	1382.5	1510.75	2796.5	3229.75	4956	5868	2071	2438	2366.5	1475.25	2456	3052.75	1463	5171	706.75	1912	3515	931.75
PCBP2:protein_coding	1051.49	3774	2780.73	5646.18	6516.82	5480.51	1258.21	1677.82	2617.32	2067.16	3885.4	7478.56	4517.82	2251.1	3930.39	2415.68	1940.22	3071.51	3104.16	2012.45	6397.02	1085.76	3844.27	6097.08	1867.83
PABPC1:nonsense_mediated_decay	1046.31	3820.73	2304.65	3383.31	3616.63	3859.11	901.782	1097.73	2136.97	1613.67	3500.52	4693.92	3229.93	1493.69	3284.39	2438.73	1485.58	1989.18	5205.79	2219.79	6398.22	771.96	1915.1	5149.24	1797.57
MAN2A1:protein_coding	1039	4353	3465	9530	2704	7387	3127	1415	1548	2114	2249	4694	4490	1284	2013	1533	1262	2055	1665	1245	2734	636	1029	3541	405
STK24:protein_coding	1039	2240	3094	4385	2381	2235	812	809	904	1807	903	826	2941	1323	1579	1207	557	353.75	1887	738	4012	506	1604	1875	995
PAIP2:protein_coding	1031.2	1925.73	2602.87	7151.83	6146.4	1308.87	941.6	1200.75	1407.02	2303.82	2352.53	5991.47	4131.53	2272.67	2550.71	3206.22	1927.86	3581.87	1833.8	1322	4662.13	823.2	1558.13	2211.47	859.867
ARPC5:protein_coding	1028	2976	3966	4787.6	4801.6	3329	1266	1386	1505	3045	3109.6	7041.6	3857	1737.27	1761.67	3569.75	2146	3802	4236	2083	2536	1388	3198	6683	2219.6
WDR44:protein_coding	1022	1238	1375	4857	2657	1161	539	575	680	1103	1842	3617	2376	1134	1117	1452	1191	1872	1124	1155	2571	759	865	2380	639
DAPP1:protein_coding	1021	736	2017.33	3217	4226	1024	499	796	565	982	2592	5176	1516	1348	662	2293	1539	3421	1416	1799	3634	548.667	849	2744	995
FYN:protein_coding	1019	1507	1183.8	4435	4323	1488	485	975	695	1009	2003	2720	2055	858	885	1705	1219	1589	1571	636	2279	505	1895	1890	532
UBE3A:protein_coding	1010	3083	3383	11846	3998	2168	1488	1292	1811	2378	2968	5750	4217	1754	1868	2088	1429	3110	1307	1652	2370	1348	1210	3825	461
UBE2J1:protein_coding	1004	2103	1543	3626	1758	2804	683	614	710	981	1881	2787	1934	731	1034	2183	1150	1813	1944	970	2246	601	2431	3048	1033
PDZK1IP1:protein_coding	1003.33	1098.5	1179.5	6805	7151	352	312	1372.5	1217	3476.5	512.5	18001	4389	5744.83	1860.5	5508.5	472	6051.5	5186.5	1666.5	7574.5	1293	302.5	7201.5	1587.5
ARHGAP18:protein_coding	1000	1615	1891	4724	3391	1828	826	566	940	1085	1943	3464	2117	1057	1234	1387	1167	1412	1784	1170	3168	557	1390	3052	974
RPL4:retained_intron	999.423	2801.42	3465.37	2482.12	6284.16	2656.2	1088.64	1185.82	1934.45	1477.26	3628.52	6006.78	2978.38	1339.13	1458.49	2161.37	1243.92	3047.89	2624.24	1680.43	4311.72	1079.28	2428.52	3809.28	881.238
MSN:protein_coding	994	3649.5	3453.5	10105	5628.5	9767	1857.5	2127.5	3413.5	3652	4920.5	6965.5	3637.5	2632.5	3591.5	3293.5	2087.5	3308.5	4455.5	2779.5	6599.5	1716	6861	12070	3174
WBP2:protein_coding	984.959	3057.47	2684.09	6350.38	4144.11	3153.39	1632.24	2132.52	1363.6	2026.38	4324.07	7083.57	3154.25	1717.98	1543.39	1784.01	1767.05	2837.53	2042.39	2263.75	3824.75	1239.32	4316.39	6618.77	2387.42
SUSD1:protein_coding	982	2120	2677	3929	3282	2808	1171	894	1053	1720	2597	3913	2648	1553	1681	1720	1335	1851	1830	1027	2655	528	1354	3306	734
LAPTM4B:protein_coding	981	2960	3811	6997	3473.75	2257	1442	1223	1334	1170	2548	3997.75	4892	1146	1189	1646	1233	1672	970	651	2024	705	2072	1824.75	827
RAB37:protein_coding	978.667	2501.33	2046	4992	3094.67	2244.67	1580.67	1336	1098	1606	4232.67	6050	2792	1452	1061.33	1880	1574	2660	1882	1046	3279.33	482.667	1944.67	3244	740
MAP1LC3B:protein_coding	975.381	1564.24	1733.52	3473.47	4331.37	1181.93	682.81	734.5	913.786	1526.33	3249.95	6026.86	3027.14	1395.05	1381.02	2094.57	1638.33	3336.71	1331.9	1073.48	3368.76	746.143	1472.71	2502.38	1024.9
MAP1LC3B2:protein_coding	974.81	1563.71	1731.24	3471.2	4328.02	1181.29	682.095	734	912.857	1525.77	3247.52	6024	3025.43	1393.48	1379.24	2093.71	1634.33	3334.58	1330.05	1072.76	3365.62	745.429	1471.14	2499.25	1024.05
MAP1LC3B:nonsense_mediated_decay	974.81	1563.05	1732.24	3471.2	4327.36	1181.79	682.095	734.5	913.357	1525.77	3247.52	6024	3025.43	1393.48	1379.74	2093.71	1635.33	3334.58	1331.05	1072.76	3365.62	745.429	1471.14	2500.25	1024.05
SEPT6:protein_coding	967	2294	2122	2627	2622	2062	963	780	940	1127.89	2041	2789	2445	782	1029	1263	1002	1139	1983	867	2553	349	1925	2731	1068
R3HDM4:nonsense_mediated_decay	955.267	2868.43	2555.98	9104.72	3994.58	1856.58	969.683	1856.67	1809.57	1704.72	3762.67	6470.04	2523.85	1429.95	1159.7	2180.32	1604.82	3026.95	1564.43	905.583	2263.12	2028.87	5702.55	7408.05	1806.43
TRIM58:protein_coding	950.719	1413.84	2541.3	3322.53	941.667	2541.83	850.833	700.386	1490.5	1235.72	392.553	471.667	2407.33	809.583	1560.4	949.833	427.5	201.833	1179	403	1294.93	369	1204.86	1699.44	792.167
TMEM181:protein_coding	942	3869	3475	8930	3073	4100	1791	799	1237	2174	1493	2051	4758	1519	1907	1023	655	1258	1119	1112	3327	810	733	2521	509
TPST2:protein_coding	940	2742	2343	5191	2979	2195	715	1122	903	1191	2304	3015	2082	1169	1570	1628	1264	1368	1566	1200	2519	811	2496	4353	1042
TFPI:protein_coding	938.5	2326.65	2152.9	3823.75	4842.8	1251.15	817.75	943.9	1342.95	2240.8	2230.55	6800.95	2736.65	1469.8	1306.05	2149.25	1933.4	3774.1	1670.65	900.45	2552.95	673.85	1640.25	2946.45	1102.15
ARHGDIB:retained_intron	935.625	3143.14	3537.92	5816.25	4255.92	2320.92	1246.12	1084.96	2151.46	2209.68	3301.12	5109.38	4199.96	1261.62	716.25	1834.25	2187.42	2547.38	2212.62	1193.88	3657.12	1096.25	1926.12	2668	1377.12
GP1BA:protein_coding	928	1335	4648	3925	2386	1653	697	1789	411	1380	1516	2484	2169	2142	1138	2312	812	1814	1542	841	2245	836	2380	2589	1070
RBM39:protein_coding	926.861	2723.92	2030.61	6816.17	2877.4	2380.22	1401.36	906.929	1191.78	1457.67	1708.52	3041.6	3239.4	1254.3	1381.6	1375.99	831.568	1383.41	970.504	874.114	2534.9	629.022	751.864	1996.69	412.175
HIST1H2AC:nonsense_mediated_decay	917.833	2488.33	2462	3310.5	1897.33	1666.17	926.333	1038.17	699	1401.33	480	667.333	3088.67	799.167	1389.5	861.333	616.333	384.667	750.667	220	1439.67	410.667	861	1418	1128.08
ZYX:retained_intron	917.652	2173.58	3185.3	3909.61	1799.52	4386.31	1506.44	695.817	896.485	1296.85	1367.75	2065.38	1622.68	1018.2	897.136	1047.66	741.66	1127.03	1450.15	1816.38	3250.45	475.743	1918.55	4522.04	1504.22
ARMC8:protein_coding	910.778	1309.99	1302.41	4053.24	3200.5	861.747	706.756	704.109	747.335	989.226	2098.45	4298.22	2047.1	1410.61	907.258	1878.92	1236.48	2179.16	1292.19	1032.04	1939.3	896.367	1967.26	4108.06	962.33
MITD1:protein_coding	902.714	1119.29	1213.57	6539.36	4439.93	427.286	394.214	579.286	1110.86	1481.57	2943.71	7153.14	2441.57	1605.21	1384.71	1865.07	1570.86	2831.64	874.857	1176.43	2359.57	1096.36	1020.29	2886.36	407.214
GPX4:protein_coding	899.06	2602.35	3682.66	6052.55	2418.86	1632.21	820.536	1297.39	1269.12	1244.14	2226.46	3368.71	2566.72	779.714	1346.2	1439.27	1171.82	933.911	1243.9	989.375	1815.66	416.964	1349.66	1743.64	850.696
PRUNE:protein_coding	898.1	2379.23	2400.7	4830	1617	1866.6	796.85	674.5	610	1152.5	751	1074	2233.1	956.2	1093.1	818.1	510.5	449.1	926	754	2163	305	771	1482	639
PDCD10:protein_coding	894.929	961.714	3849.56	3669.29	7344.1	704.786	447.071	1422.14	414.857	1027.71	2556.71	8218.57	2371.42	1173.86	690.643	1819.71	1327.86	5440.29	845.143	1323.14	2793.21	1267.36	2750.79	2636.07	1159.71
PRUNE:processed_transcript	894.9	2377.77	2397.3	4830	1617	1865.4	796.15	674.5	610	1151.5	751	1074	2230.9	954.8	1092.9	816.9	509.5	448.9	926	754	2163	305	771	1482	639
PDLIM1:processed_transcript	891.5	1971	2615.5	2320	3925	2260.5	727	909	634	1641	2368.5	4574.5	2533.33	1229	1015.5	1526.5	1032.5	1902	2271.5	1434.5	5205	905.5	2809.5	2952.5	1336
PDLIM1:protein_coding	891.5	1971	2615.5	2320	3925	2260.5	728	909	634	1642	2368.5	4574.5	2532.67	1229	1015.5	1526.5	1032.5	1902	2272.5	1434.5	5205	905.5	2809.5	2952.5	1336
GUCY1B3:protein_coding	891	2535	1767	3017	2582	2181	893	773	981	860	1236	1344	1912	653	806	1092	470	565	1643	904	3195	227	872	2118	732
HIST1H2BD:protein_coding	889	1315.11	6441	8285	13976	475	702	3316	1461.11	1855	2308	3995	844	1164	318	2931	2062	2362	1399.11	973.4	3864	3167	2852	1375.27	874.069
RAP1B:retained_intron	887.041	1646.88	3199.15	3620.64	4652.81	1285.61	734.264	1038.4	790.026	1000.6	2852.77	6050.16	2458.37	1308.01	896.118	2182.52	1267.13	2842.89	1725.89	1447.24	2638.14	678.073	1563.06	2254.18	785.759
EMC3:protein_coding	886	884.5	1747.33	3026.33	6455.33	609.167	294.667	475.667	635.667	1594.5	3127.17	7466.5	1785.83	1835.83	943.667	2449.67	2745	7337.17	1446.17	1944.67	3295.83	1739.33	1823.67	3418	1544
CDKN2D:protein_coding	886	1483	2243	5406	2747	2399	1066	1148	584	1971	1477	2462	2047	1434	1280	1112	626	1309	2268	1119	2925	1016	3178	8433	2307
EMC3:processed_transcript	884.5	882.25	1745.83	3023.83	6447.33	605.917	294	475.167	635.167	1593.25	3123.42	7458.75	1783.08	1833.08	942.667	2448.17	2742.25	7331.42	1445.42	1940.17	3291.58	1738.83	1822.17	3415	1541
EMC3:retained_intron	884.5	882.25	1745.83	3023.83	6447.33	605.917	294.333	475.167	635.167	1593.25	3123.42	7458.75	1783.08	1833.08	942.667	2448.17	2742.75	7331.42	1445.42	1940.17	3291.58	1738.83	1822.17	3415	1541
ABI1:protein_coding	878	1313	3036	5092	4334	936	795	1021	743	1100	1808	4912	2382	1103	940	2399	1320	3634	1532	1465	2695	769	1589	3147	771
HIST1H2BH:protein_coding	878	1971	6011	14559	8622.7	412	625	4157.5	665	1122	3037	8626.45	2351	1026	1130	1841	1895.5	3539.5	709.5	1075	2232.5	1272	2285.5	2444	1348
SAV1:protein_coding	871	1196	2648	4205	1741	1659	959	1355	1034	1257	937	2109	1891	1036	784	1368	876	998	1097	664	1697	473	743	1922	516
WDR1:protein_coding	867.029	3156.31	4940.06	3122.81	1877.16	3573.69	1484.16	1329.69	1923.43	2314.43	2085.3	4361.66	3919.59	1521.41	2038.96	2071.25	1734.03	1862.83	2159.49	628.886	873.757	503.729	1419.14	2082.96	395.457
SEPT5:protein_coding	866.609	1275.25	1975.34	4395.59	2003.83	2102.33	484.909	740.091	839.692	1387.75	2909.67	3232.78	1559.14	1171.86	1420.12	1175.67	1047.83	1255.33	1978.74	1203.58	3245.56	555.333	1773.31	4444.07	1101.86
PCGF5:protein_coding	866	1755	1481	3411	3471	1311	671	352	1281	1727	2286	2612	3232	1173	1597	1254	1052	1150	1359	1289	3494	1142	1331	3953	2119
EMP3:protein_coding	865.75	4270.33	6291	4083.42	2666.08	3555.5	1504.75	2341.17	1749.67	969.167	2084.92	5940.67	3751.08	1207	1333.75	2070	1457.42	2857.83	1590.75	1072.42	2716.5	970.5	2527.25	3903.5	1009.5
NFE2:protein_coding	859	1229	4568	6050	2421	918	787	1703	594	1148	1382	1885	2130	927	766	1139	764	662	752	561	1627	507	1264	1511	494
LRBA:protein_coding	858	2319	2402	4531	4438	1617	620.833	976	1306.67	1538	3859	5576	2845.67	1919	1473	2839	1891.8	1763	2050	1084	3965	654	2132	3662	676
FLNA:nonsense_mediated_decay	855.967	3801.06	3395.17	3941.54	1500	6404.1	1456.96	828.543	2257.9	1640.89	2175.37	1991.8	2771.93	1076.37	2480.68	1107.85	1147.8	693.4	3286.73	931.6	2183.6	530.4	3003.8	5048.57	882.8
LYN:protein_coding	855	1766	1444	4219	3429	1519	643	885	766	1118	1989	3381	2006	1186	1253	1391	1143	2166	1118	994	2655	487	1305	2216	706
TRAPPC3L:protein_coding	854	1661	2451	2736	5508	564	287	537	735	1844	2826	5494	1851	1931	982	2069	1911	2303	1501	1113	3673	702	1548	2099	568
PARVB:protein_coding	850.8	1088.4	2761	1765.6	2223	2872.6	719.8	399.8	636.8	864.8	2278.4	2911.1	2143.6	686.8	795.2	1052.2	791	1365.4	2303.8	1442.8	3441.8	407.8	4716	4451.8	1739.2
F11R:nonsense_mediated_decay	846.7	2490.63	2498.63	4048.83	2241.03	2279.3	931.7	1103.2	817.783	1205.33	1931.73	2868.8	2653	1266.6	1454.1	1238.6	1057.9	1213.5	1509.9	903.1	2760.6	409.1	1612.2	2400.4	826.7
LEPROT:processed_transcript	845.5	1725.5	2080	6518.5	4313.5	1213.5	880.5	1018	1227.5	2240.5	4664	7546	2888.5	1927.5	1739.5	2270.5	2671.9	4283.9	1876	2439.5	4447	1491	2715.5	5545	1779.5
LEPROT:protein_coding	845.5	1726.5	2081	6520.5	4313.5	1214.5	881.5	1019	1227.5	2240.5	4665	7548	2888.5	1928.5	1741.5	2270.5	2671.6	4284.71	1878	2442.5	4453.11	1491	2716.5	5547	1779.5
PTK2:protein_coding	843.644	2704.35	2632.34	11253.6	2131.02	3624.54	1599.64	1561.16	1400.32	1562.27	3016.65	3867.09	2635.83	1051.05	1350.53	1409.35	1361	2019.84	1276.62	1168.88	2354.78	802.763	1415.85	4400.46	637.569
MEMO1:protein_coding	838.6	2268.73	2390.49	6744.89	4135.47	1722.86	934.936	704.492	1282.34	1778.01	3160.38	6649.48	2971.26	1479.3	1750.9	1871.3	1288.98	2973.83	1074.68	958.722	2130.93	1065.27	809.103	2552.65	361.875
DNAJB6:protein_coding	835.843	1600.74	2653.04	4999.67	1978.81	941.974	914.52	1457.08	1014.82	1364.23	2077.99	5703.3	1553.07	905.253	749.398	2000.42	1293.44	2263.02	573.04	534.587	1754.9	500.361	1168.78	1693.71	620.006
ADAR:protein_coding	834	712	274	4592	648	219	207	439	519	233	354	724	301	144	236	241	157	172	121	187	708	140.8	537	667	133
RIT1:protein_coding	833.6	2310.4	2131.6	4893	3753.8	1794.2	842	966.6	982.8	1661.8	1936.2	4352	2475.2	1089.6	1347.2	1733	1271.4	2059.4	1503	715.4	2406.2	419.8	781.8	1501.55	425.4
ANKRD12:nonsense_mediated_decay	833.333	1755.67	1768.83	6506.33	2618.83	1424.83	1037.37	783.367	789	1363	1875.5	2164.17	2350.2	1156	889	1196.67	890.5	986.167	727.667	772	2058	711.333	730.167	2419.17	691.167
ANKRD12:processed_transcript	833.333	1755.67	1768.83	6506.33	2618.83	1424.83	1037.17	783.167	789	1363	1875.5	2164.17	2350	1156	889	1196.67	890.5	986.167	727.667	772	2058	711.333	730.167	2419.17	691.167
AP2M1:protein_coding	830.625	2811.26	3542.54	4934.79	3282.36	2573.06	1012.29	1197.92	2036.56	1796.37	3342.78	4809.44	3248.28	1483.4	1885.35	1847.15	1859.07	2109.1	2299.24	1611.67	3634.1	1042.15	3449.86	4425.28	1214.24
UBE2L6:protein_coding	829.817	106.267	244.967	3211.37	152.35	58.8	46.35	177.5	139.417	84.0833	66.0833	340.417	141.467	27.3333	45.3333	48	44.0833	120.3	38	34.8333	98.8833	39.3333	177.05	234.733	59.55
PITPNB:protein_coding	824.286	1599.29	1550	7632.86	3575	1214.29	627.143	672.857	922.143	1378.57	2730.71	5618.57	2963.69	1282.86	1247.14	1786.43	1240.71	3390.71	915.714	892.857	2429.29	1125.71	960	2250.71	344.286
CLIC4:processed_transcript	821.667	2222.33	1726.83	1636.67	1405.17	1798.17	854.5	821.833	678.667	1112	560.333	643.5	1398.83	718.833	1233.67	831.667	463	288.167	1320.5	412.333	1545	159.167	646.5	876	559.667
NDUFAF3:protein_coding	819.333	2814.4	3021.6	3950.67	1877.07	2905.07	1116.27	874	1043.6	788.533	2295.07	2877.2	2499.33	901.333	1636.4	1125.73	1220.67	894.267	1671.2	646.933	2500	554.933	3123.2	4003.33	1096.4
CLIC4:nonsense_mediated_decay	819.167	2219.33	1723.08	1632.67	1402.92	1794.42	853.75	819.583	678.167	1111	558.333	640.75	1394.58	716.083	1230.67	830.667	463	287.917	1317.25	410.833	1539	157.917	644.75	871.5	557.167
CLIC4:protein_coding	819.167	2219.33	1723.08	1632.67	1402.92	1794.42	853.75	819.583	678.167	1111	558.333	640.75	1394.58	716.083	1230.67	830.667	463	287.917	1317.25	410.833	1539	157.917	644.75	871.5	557.167
NAP1L4:protein_coding	819	2170	2037.91	3715.82	1244	1600	784	900.909	924	478	984	1254	1528	756	782	718	500	954	1107	408	1653	250	613	1081	231
SKP1:protein_coding	816.051	2181.76	1670.88	2087.41	2427.01	1709.3	507.503	475.683	967.268	1085.95	2518.96	5021.65	2759.75	1102.77	1163.77	1264.48	1254.02	1937.32	1489.91	1175.67	1703.72	441.333	1597.14	2411.6	534.903
ACTR2:protein_coding	813	2632.25	2314.75	3142.25	3961.05	2583.85	1074	994	1147.75	1358.1	2875	5235.35	2882.1	1379.75	1289.75	1683.35	1066.5	2108.75	2623.25	1720.6	4202.5	515.75	1844.5	3007.25	664.5
FERMT3:protein_coding	808.067	2128.93	1946.4	2585.97	1505.9	2211.7	506.367	659	693.833	1106.33	938.467	946.333	1522.13	896.6	1068.87	824.667	503.533	390.767	1613.6	961.267	2908.83	444.5	1952.2	2139.6	1030.9
SNAP23:nonsense_mediated_decay	803.788	1356.57	1708.99	3129.01	2000.4	1533.19	566.15	686.636	642.85	1086.85	1843.03	2457.05	1525.97	789.483	1081.01	1243	728	1497.98	1466.49	1048.3	1996.13	303.75	976.8	2399.47	681.35
SNAP23:retained_intron	803.545	1355.93	1708.59	3127.53	1999.6	1532.18	565.85	686.436	642.65	1086.15	1842.02	2455.05	1525.02	789.072	1080.63	1242.69	727.5	1497.57	1465.59	1047.7	1995.42	303.75	976.7	2398.14	681.15
PARK7:protein_coding	803.333	3582.05	3256.81	4780.6	3393.2	1944.5	1091.33	1386	1594.6	1972.05	2891.33	5832.53	3715.86	1814.6	1732.76	1680	2369.91	2569.93	1772.76	1194.6	2766	1032	2663.33	4451.33	1274.6
KCTD20:protein_coding	802	2362	2755	6264	3452	2286	745	969	1171	1302	3979	5431	3286	1195	1564	1676	1726	1823	1766	1316.12	3865.5	688	1653	3049	681
PTPN18:retained_intron	801.9	987.4	1714.53	5393.6	2995.6	1262.88	456.433	829.533	833.3	1339.4	2183.5	3779	1608.37	1162.8	879.7	1667.93	1621.3	1810.2	904.1	478.7	1374.7	1528.6	2823.5	5201.2	1680.9
RPL4:protein_coding	796.84	2233.21	2764.25	1983.39	5019.62	2120.57	868.488	944.387	1541.89	1177.71	2899.85	4799.87	2379.83	1070.44	1165.24	1727.35	994.878	2434.78	2097.04	1342.93	3446.07	861.641	1937.69	3039.35	703.619
SRSF6:nonsense_mediated_decay	795	1277.83	1630	3862.67	3159.5	943	662	925	728	1304.33	3100	4934.67	1806.33	717.333	881	1571	1944.5	2350	759.5	814.333	2050.5	664.833	1202.33	2994.83	650.333
SRSF6:protein_coding	795	1277.83	1630	3862.67	3159.5	943	662	925	728	1304.33	3100	4934.67	1806.33	717.333	881	1571	1944.5	2350	759.5	814.333	2050.5	664.833	1202.33	2994.83	650.333
BANK1:protein_coding	795	604	699	1135	2191	512	252	162	292	761	717	986	1310	1105	628	1538	351	778	1501	801	3449	416	740	1517	756
ARF1:protein_coding	790.292	2935.76	2865.96	5259.98	2767.54	2846.8	997.946	1095.1	1355.98	1909.95	2305.27	2928.87	2374.78	1181.31	1983.1	1544.01	1262.7	1319.25	2204.83	1158.83	3150.54	424.269	1678.87	3091.5	1086.33
CORO1C:nonsense_mediated_decay	789.482	1532.01	1773.54	6096.12	2314.67	1421.91	518.839	635.732	815.417	1469.63	2194.1	4388.27	2520.28	1098.29	946.018	1489.29	1347.74	2559.46	791.286	1372.55	1488.86	2191.3	1481.19	5100.6	928.111
CORO1C:retained_intron	789.482	1532.01	1772.54	6096.12	2314.67	1421.91	518.839	635.732	815.25	1469.63	2194.1	4388.27	2520.28	1097.29	945.875	1489.29	1347.74	2559.46	791.452	1372.55	1488.86	2191.3	1481.19	5100.6	928.111
USP12:protein_coding	789	1347.5	1320.5	5438	3077.5	1129.5	499.5	535.5	760	1218	2705.5	4998	1594.5	999.5	902	1167.5	1017	2724.5	907	1381.5	2363.5	749	1328	3705	1042.5
TPM1:protein_coding	788.727	1092.68	1893.48	3576.21	1997.03	2145.89	248.932	632.727	939.818	1562.3	1425.82	2140.91	2536.1	742.909	652.909	1287.94	1283.14	1561.64	2036.9	1500.55	2680.91	274.364	762.455	2144.18	1119.85
BEND2:protein_coding	788	880.091	1460	2406.18	3262	366	204	184.091	503	1673.09	1605.36	2231.18	1120	1711	1010	1974	723	825.182	1577.27	836.455	1361.18	247.091	435	1750.27	480
NUTF2:protein_coding	786.167	1317.42	1833	7250.05	3584.85	1256.75	662.667	896.667	1234.9	2363.42	3194.58	5364.8	3548.08	1453.24	1241.92	1661.72	1454.74	2078.46	729.81	1089.31	3748.79	1465.58	2242.92	3910.33	1656.81
LGALSL:protein_coding	784.333	1845.67	2227.83	1797	2280.17	1586.17	617.167	380.167	511.833	1366	816.333	1109.83	1527.67	1426.17	432.167	609	399.5	466.833	1323.17	616.667	2335.33	195	672.833	813	542.833
XPO7:protein_coding	784	1609	1854	4245	2209	1853	610	1007	591	936	2245	3288	1907	905	848	1369	949	1187	1205	889	2423	455	1525	1865	487
STX11:protein_coding	780	779	965	2930	2086	798	238	594	472	900	1109	1357	757	677	413	899	615	1185	633	716	1902	338	995	1742	349
RAB8A:retained_intron	777.667	1637.17	1508.93	1660.5	1974.17	974	485.5	330.667	632	947	1309.17	946.5	2145.5	1272.5	765	1061	530	461.833	1145.17	645.5	2658.17	218.833	721.833	1006.67	536.667
NUCB1:protein_coding	776.5	2447.83	2500.8	2565.83	1215.5	3831.77	1608	858.5	1450	738	1539.33	1745.83	2205.67	644.333	1387.33	937.3	876.833	886.167	1627	1057.17	1726	446.5	2212.67	4129	885.5
SLC44A2:retained_intron	775.117	1428.27	1529.13	4029.67	965.067	1858.4	808.867	793.25	981.733	900.183	1122.07	1443.47	1667.37	842.25	1121.17	845.4	980.433	614.2	975.267	427.4	1126.38	376	1170.47	2302.8	780.667
THBS1:protein_coding	773.833	2252.08	1784.17	1318.67	1472.5	3465.25	1285.42	492.333	706.917	1101.33	1058	1177.83	1572.92	893.833	721.667	902.5	464.25	545.833	1860.42	673.75	1795	126	550.917	1247.75	395
STAT1:protein_coding	772.143	79.2857	122.976	1594.29	175.714	76.4286	70	107.857	127.857	62.1429	17.1429	77.8571	72.8571	18.5714	30.7143	20.7143	12.8571	37.1429	39.2857	12.8571	100	22.8571	45	81.4286	15
PTGES3:protein_coding	771.833	1429.08	1533.27	7340.53	3367.35	1214.22	676.267	822.817	880.65	1255.9	2654.52	5493.37	3337.23	1310.08	1145.32	1505.55	1338.92	2891.43	906.667	807.75	2247.35	1003.83	1090.45	2403.18	381.667
BIN2:retained_intron	771.45	1594.25	2807.4	3877.7	2331.15	1093.15	765.3	1117.6	589.2	902.45	3241.75	3750.15	2004.38	882.2	764.75	1665.28	1065.8	1602.2	1190	1070.9	2168.05	484.65	1934.2	2387.2	781.1
PABPC1:retained_intron	770.647	2897.1	1653.73	2302.91	2613.09	3010.61	701.907	765.226	1544.32	1157.93	2292.37	2901.44	2430.77	1073.36	2338.18	1642.18	982.856	1245.51	3888.7	1441.24	4573.67	537.698	1330.6	3618.27	1331.19
ASAP2:protein_coding	769.667	1438.67	1569	4765	2849	1675.33	529	745	1086.33	1372	2288.67	3853.67	1737.33	1091.67	1076.33	1813	1000.33	1826	1570	1419.67	3681	1093.67	3220	5999.33	1799.33
AC147651.3:lincRNA	766	202	322	1303	1120	317	167	335	144	383	527	1612	492	322	416	1041	524	511	527	200	410	366	924	1825	356
ALOX12:protein_coding	763	1261	2156	2398	2876	2363.5	691	861.5	850	1017.5	2040	2299.5	1671	589	1143	995	752	902	1843.5	480	2702	319	1674	2716.5	1136
LIPA:protein_coding	762	769	881	972	2748	732	431	389	860	1039	1972	1447	1165	3026	763	1200	1311	1333	1962	756	3308	150	1326	2264	677
TMBIM1:protein_coding	760	1111.33	2176.48	3363.9	1782.48	1228.48	524.667	673.333	488.667	912	1230	1374.57	1846	929.905	1004.67	1013.33	639.333	746.571	1215.14	523.333	2147.33	276.571	1122.57	1527.14	400
PFN1P1:processed_pseudogene	745.667	1735.33	1968	3678.33	2212.67	2244	504	615	742.333	1241	2315.67	2918.33	1864.67	876	683.667	1044.67	1030	1439.67	1691.33	1842.67	2400.67	700.333	2257.67	3956	2175.67
CD84:protein_coding	744.667	1260.05	872.667	1451.33	750	1094.67	552.667	576.333	276.667	530.667	496.667	572.667	714.143	462.333	501.667	576	258	431.333	797.333	681.333	1457.33	120	326	1020	298.667
AP1G1:protein_coding	741.964	146.25	244.5	771.75	618	211.5	71.25	662.357	116.25	222.75	376.5	573.75	341.25	176.25	299.357	579.214	165	297.107	714.857	288.75	1658.25	123.75	228	690.107	292.5
TMOD3:protein_coding	739	1194.8	1475	4269.5	2878.9	1307.8	527.4	640.8	627.4	1184.8	2003.3	3809.9	2139.5	1024	802.6	1345.9	980	1727.9	1429	964.4	3065.8	473.6	938.8	2168.9	680.5
EIF4G2:retained_intron	734.333	2124.92	1183.08	2528.42	2892.17	1181.08	537.833	637.233	558.833	849.167	2016.5	3455.58	1797.69	901.25	1044.94	1165.75	776.5	1442	1360	1075	3044.33	360.25	1235.58	2098.5	818.333
TMOD3:nonsense_mediated_decay	734	1188.8	1468	4268.5	2878.9	1303.8	525.4	636.8	622.4	1182.8	2002.3	3809.9	2129.5	1022	797.6	1338.9	980	1727.9	1424	957.4	3063.8	473.6	937.8	2165.9	680.5
HIST1H4H:protein_coding	733	4890	8008	9460	5338	482	1468	5026	401	344	3827	13683	2477	750	438	1241	725	6612.67	639	1126	1490	2381	10168	2552	1697
RBM39:nonsense_mediated_decay	731.791	2153.79	1605.38	5402.17	2285.85	1878.99	1105.62	716.247	942.668	1151.26	1356.88	2415.99	2571.36	995.7	1096.93	1091.91	658.352	1096.44	770.172	693.838	2014.45	496.129	592.651	1575.71	326.179
RBM39:retained_intron	731.479	2152.23	1604.05	5398.92	2284.6	1877.43	1104.81	715.81	942.043	1150.45	1355.63	2413.93	2569.79	995.2	1096.37	1091.28	657.664	1095.32	769.86	692.838	2013.27	495.879	592.338	1574.08	326.117
HIPK1:protein_coding	731	1186	1188	1097	1152	1084	434	900	642	947	1402	2297	1471	1077	1047	1734	972	679	1135	304	744	197	654	930	188
GABARAP:protein_coding	728.914	2284.91	2075.54	2163.4	2733.87	1491.93	782.581	753.8	844.248	1000.31	962.568	1331.35	2215.37	936.6	995	875.743	520.533	486.752	1216.94	529.81	2996.91	240.514	828.676	1033.06	634.743
TPM3:retained_intron	726.19	1490	1293.08	2684.58	1577.82	1813.66	488.647	531.047	536.272	903.006	749.971	1203.91	1711.53	866.841	1226.45	864.81	559.789	503.413	1061.66	575.394	1927.54	305.412	715.554	1159.69	427.08
SERINC3:protein_coding	723.5	1947.17	2038.17	3468	2459	1293.5	721	915	838.5	1066	1299	1992	1901	991	1091	1198	823	1040	1384.5	457	1797	321	901	1272	360.167
RPL11:protein_coding	722.85	1614.6	1360.95	2666.1	5673.15	1005.9	713.1	1172.1	1198.5	713.4	1159.65	5197.65	1336.5	649.8	526.05	864	690.15	2699.7	504.3	829.8	2377.05	942.6	1056.3	1531.05	247.05
TUBA1C:nonsense_mediated_decay	719.315	796.615	1681.89	1598.61	2271.71	1646.68	211.478	390.544	964.736	1455.82	1932.81	2578.65	1344.01	1039.96	585.077	1334.63	846.675	1720.51	1739.91	1464.13	3243.15	942.118	4125.47	4203.47	1325.62
ELK3:protein_coding	719	1438	1647	5861	2271	2227	680	793	1111	1328	2169	3193	1781	1076	1093	1254	1178	984	1189	772	1775	482	1065	2502	1034
P2RY12:protein_coding	718.5	733.5	1692	3822.5	4091	299.5	319	557	453	945.5	1990	3659.5	965.5	961	710.5	1817	1458.5	2578.5	967.5	1435	2194.5	613.5	1351.5	2160	796.5
P2RY12:retained_intron	718.5	733.5	1692	3822.5	4091	299.5	319	557	453	945.5	1990	3659.5	965.5	961	710.5	1817	1458.5	2578.5	967.5	1435	2194.5	613.5	1351.5	2160	796.5
TMEM40:protein_coding	717.167	1693.5	3258.72	3026.05	2300.22	1228.63	638.5	698.667	545.833	1074.33	905.083	969	2069.88	807.417	970.75	819.883	543.667	488	878.5	605.667	2055.67	486.333	1095.25	1677	688.75
TUBA1C:retained_intron	717.133	789.097	1674.67	1595.8	2265.7	1628.08	209.929	388.808	956.736	1450.82	1927.78	2569.63	1333.16	1037.14	578.911	1331.27	843.812	1714.77	1733.3	1459.61	3231.69	941.26	4119.58	4195.52	1323.53
GNA13:protein_coding	715	1704	2076	3327	2085	1558	707	892	765	1004	1851	3070	1567	795	599	1216	1011	1186	1088	733	1368	724	2172	3621	990
RYBP:protein_coding	706	1337	1810	6920	4993	505	699	1148	476	1250	3474	5907	1608	1199	996	1593	1524	3242	831	1096	2101	965	1602	3350	1163
VCL:protein_coding	700	4089.75	1001	5201	1451	752.75	192.75	772	1997	1431	1903	2569	1137	911	932	1627.35	863	595	606	1178	936.75	1015	2580	1296	1233
ARHGEF12:retained_intron	698.643	2496.18	2242.07	6923.59	2113.43	2343.26	779.357	993.214	1233.71	1352.29	2648.86	3302.29	2122.49	1004.43	2420.33	1300	1198.71	1134.5	1526.33	864.114	2703.43	480.786	1818.71	3459.07	781.286
ARHGEF12:protein_coding	696.357	2488.93	2232.93	6891.41	2103.57	2336.74	777.643	988.786	1226.29	1345.71	2635.14	3286.71	2113.51	999.571	2409.67	1296	1193.29	1126.5	1520.67	854.886	2693.57	474.214	1795.29	3408.93	772.714
PPM1A:protein_coding	691.15	1480.67	1270.35	3967.2	2933.6	1016	608.8	924.8	781.55	821.6	1436.67	3084.8	1637.6	918.4	800.8	1140.53	808	1386.4	1007.9	684.8	2181.47	424.667	1647.87	2258.22	624.8
TMSB10:protein_coding	684	863	694.5	2632.5	2574.5	639	373.5	437	722	502	907.5	3017.5	1407.5	214.5	358	515.5	510	1880	427	801	1289	1328	2172.5	2587.5	498.5
TOP1:protein_coding	679	1331	1532	6126	2887	1142	897	1189	989	989	2326	6576	1776	1132	844	1390	1355	3019	897	1338	1783	1053	1614	4823	843
CDKAL1:protein_coding	674	1704	2131.5	7741	2896	2316	517	926	1036	1994	2318	5562	3242	1643	2285	1385	481	2314	1114	774	2068	805	1209	2203	313
SMOX:protein_coding	671.267	1909.07	3344.43	6015.7	1578.03	1776.97	871.383	699.2	431.2	795.333	975.367	915.4	1614.57	842.633	1161	768.967	538.433	392.833	706.4	476.933	1361.8	463.267	1331.4	2185.13	472.9
RGS18:processed_transcript	667.917	401.25	1018.25	589.5	833.333	203.25	218.417	124.75	310.5	750.75	204.5	378	1118.67	558.75	479.167	676.25	280.167	275	533.167	258	1108.58	211	205.5	365.083	276
RAB6A:protein_coding	667.733	1126.4	1261.44	2415.08	2463.74	1344.01	513.483	724.733	853.997	865.6	1656.49	3482.85	1580.94	813.467	972.292	1519.8	935.867	1409.99	1300.57	826.902	1991.29	506.263	1713.55	2979.07	1129.09
ARL8B:protein_coding	667.7	1172.5	2653.2	4552.5	2976.4	636.2	558.8	1110.17	364.2	716.867	1661.8	2624.1	1511.87	1128.5	580.1	1319.4	686.3	1438.8	994.1	590.9	2223.7	375.1	1223.9	1601.6	545.1
RANBP17:nonsense_mediated_decay	664.418	1312.42	2046.55	6824.18	5318.84	695.509	692.182	704.727	1284	1556.18	3838.47	9029.85	3084.11	1381.69	1035.33	2096.78	2317.81	4042.42	723.818	1436.73	2827.15	1963.64	915.273	2957.45	591.273
ILK:nonsense_mediated_decay	663.702	1558.5	1358.33	1456.96	2127.54	1439	417.75	366.75	344.125	664.083	2268.67	1521.42	1587.91	759.958	527.833	1078.5	925.25	813.5	1479.62	1045.38	2333	459.583	2163.88	2393.38	686.542
SKAP2:protein_coding	663.067	1358.97	1295.63	2461.07	2468.43	1274.13	663.8	368	699	1038.17	1622.3	2352.77	2045.77	972.733	1036.87	1131.8	841.967	1207.83	1214.47	926.9	2801.6	458.067	1139.7	1931.63	682.767
USF2:protein_coding	659.64	490.568	847.554	7439.14	2696.94	851.063	431.293	1116.38	1224.11	1059.9	2524.1	2667.89	1163.12	1321.05	1386.52	1605.28	1300.02	968.549	1166.31	1173.88	2547.15	864.554	1526.36	7437.72	1680.14
RAB32:protein_coding	659	1778	2432	3899	2174	1029	695	802	628	737	1541	1902	2027	721	985	1299	727	923	1033	599	1921	417	1240	1449	369
ETV6:protein_coding	652	1068	2094	6100	2313	882	513	714	854	1042	1754	3671	1885	1063	745	1505	1004	1387	802	781	1785	670	1037	2392	509
HIST1H3H:protein_coding	649	1943.5	2676	3493	2666.5	467.5	824	2012	1067	1174.5	1592	3665.5	1849	824	594	1676.5	3588	1946	626	392	545	867	998	1318	798
ENDOD1:protein_coding	646	1064	1286	2088	1278	848	639	282	663	839	1278	1396	1393	689	758	743	543	561	1079	363	2176	675	2776	5854	1775
SEPT7:processed_transcript	645.015	1408.68	1442.2	1027.68	1863.61	507.215	240.663	487.062	630.421	1009.39	1453.55	2556.87	1373.53	695.229	774.265	1390.27	849.033	1409.28	1053.69	827.403	1507.58	488.454	921.221	1481.29	263.699
GAS2L1:protein_coding	641.339	1531.23	2176.98	4624.32	2305.62	3158.71	640.5	738.5	942.375	1207.48	1868.12	2338	1956.46	741.982	2739.5	948.607	1141	1081.5	1206.62	280	987.875	812.875	2589.11	2698.62	690.375
ASAP1:protein_coding	640	699.429	1078.18	3789.62	1944.19	842.571	362.667	957.476	493.952	625.933	1080.1	1837	1513.43	920.667	853.333	1246.76	665.381	951.333	1019.33	456.143	1520.14	200.667	788.714	1172.19	264.048
MOB1A:processed_transcript	639.2	1104	1084.8	2933.2	3194.8	721.2	517.6	644.4	462	846.4	1538.8	2984.8	1682	784	547.2	1256.8	810.8	1537.2	854.4	705.2	2063.2	421.6	1116	2154	1048.8
MOB1A:protein_coding	639.2	1104	1084.8	2933.2	3194.8	721.2	517.6	644.4	462	846.4	1538.8	2984.8	1682	786	547.2	1256.8	810.8	1537.2	854.4	705.2	2063.2	421.6	1116	2154	1048.8
LAPTM5:processed_transcript	636	1232.5	440.5	815	1094.5	1438.5	1017.5	195	714	589	700	1660	1253.5	766	461	669.5	411.5	631	621.5	573.5	1505	157.5	601.5	2509	718.5
LAPTM5:protein_coding	636	1232.5	440.5	815	1094.5	1438.5	1017.5	195	714	589	700	1660	1253.5	767	461	669.5	411.5	631	621.5	573.5	1505	157.5	601.5	2509	718.5
MEPCE:protein_coding	636	974	2242	3805	2543	641	322	516	486	1054	2491	3130	1741	1094	753	1582	1199	2104	931	739	1759	719	1538	2899	707
ANGPT1:protein_coding	636	1073.29	917.524	3033.41	1396.29	803.333	598.095	401.333	903.667	784	1758.43	3472.23	1226.86	941.762	751.333	1081.67	681.333	1132.62	955	656.333	1705.1	286.667	415.429	1065	332.667
STRN3:protein_coding	635.333	1256.67	919.333	5116.67	2369.42	857.333	591.333	377.333	790.667	947.333	2490	5799.42	2356	1421.33	1038.67	1456.08	1358.67	1966.17	821.5	847.5	2056	768.75	889.417	2360.08	685.333
KIAA0368:protein_coding	634	1614	1662	7929	2474	1241	1090	796	900	944	2144	3939	2529	1162	944	1539	1342	1932	719	872	1847	968	884	2507	465
CMTM5:protein_coding	631.067	2100.97	2147.87	3662.88	1673.47	2492.53	753.333	1482.4	914.267	974.133	2003.6	2076.13	2268.13	1089.6	1376.27	880.8	1159.47	1096	1543.71	1132.27	2673.33	599.067	2499.2	4480.93	1366.67
SLA2:protein_coding	630	1643	2223	5249	1872	1951	469	1017	753	1049	2304	3307	1757	973	1633	1173	865	1359	1517	1150	1943	567	2178	4023	1020
YWHAZ:protein_coding	629.708	1171.36	1303.77	2990.38	3900.04	1074.05	410.476	459	512.708	857.411	3078.98	5155.63	1735.6	586.732	730	1112.48	535.946	2029.83	1306.32	2046.18	3158.04	776.869	2058.82	3911.8	1886.18
TMEM189:protein_coding	629.4	1353.6	1588.81	2445	1911.5	1829.69	365.4	483.6	658.1	1104	1957.8	2735.8	1288.1	950.9	918.571	991.8	894.011	1177.8	1060.2	1130.7	2742.57	361.8	1320.6	2539.1	1142.4
CALM1:protein_coding	625.5	1123.29	1454.79	2849.77	2712.98	1634.06	522.333	486.429	571.286	946.881	2280.64	3900.14	2025.14	983.857	1081	1386.71	719.095	1799	1110.57	1027.21	1564.36	442.429	1466.79	2487.89	1098.07
EIF1B:retained_intron	622.083	1427.17	4694.92	2326	3574.83	990.75	751.583	1308.42	872.667	1357.92	1602.58	4103.33	2436.67	994.25	742.417	1165.67	794.75	2395.67	806.083	620.833	1822.17	539.5	1634	963.417	384.833
ELF1:processed_transcript	620.5	717.833	2215.5	2133.5	1961	526	523.5	722.333	192	492	363	633.833	785	484	520	712	359.5	342	511.5	399.5	1088.5	183	465	647.5	258
ELF1:protein_coding	620.5	718.167	2215.5	2133.5	1962	526	523.5	723.667	192	492	363	636.167	785	484	520	712	359.5	342	512.5	399.5	1088.5	183	465	648.5	258
LYPLAL1:processed_transcript	615.133	632.667	1004.2	2176.33	1589.4	379.267	347.533	246.6	472.533	974.933	506.267	766	1433.73	975.667	977.933	777.667	345.2	512.733	561.867	458.933	1764.67	372.333	477.2	1174.33	356.333
CNST:protein_coding	615	980	1959	5538	4766	672	761	1125	265	873	1823	4154	1306	767	343	1183	942	2344	826	903	1787	713	1297	1968.67	631
TWSG1:protein_coding	613.333	1434.4	1904.37	1712	1162.07	1778.07	599.368	601.701	277.333	617.667	660	1688.67	1600.07	593.402	770	646.667	413.333	982.069	825.333	402.667	1021.4	231.333	834	930.333	356.667
GSR:protein_coding	612.625	1667.75	2023	4586.88	2209.38	419.125	772.625	918.875	916.125	1001.88	1759.62	4183.38	2185	995.75	688.625	1043.88	868.875	94.5	822.5	784	1759.62	549.5	989.625	1757.12	529.375
MTSS1:protein_coding	611	806	1209	3629	1522	903	457	622	485	635	1101	1858	1344	590	480	740	450	610	784	828	1583	258	872	1480	698
RQCD1:protein_coding	610.4	776.4	680.4	4555	3032.6	387	344.2	348	694.4	698.2	2580.2	7269.2	1638.2	1279.6	717.6	1356.2	1233	2078.2	582.8	704.4	1513	811.4	988	2218	723.4
ANO6:processed_transcript	609	1414.5	977	3732.5	1831.17	881.833	500.167	569.5	576.333	679.5	2598	3621	1100.67	838.333	714	1049.67	1054	1430.33	904.833	1117.5	1930.17	471.667	1265.33	2730.67	1263.83
NDUFA6:protein_coding	608	1315	4655	2871	3358	593	663	1335	767	974	1893	3576	2354	677	731	1826	1393	2009	764	1042	1532	2002	3286	4468	1181
HNRNPK:protein_coding	606.714	856.714	1946.29	2763.18	1573.57	1132.71	568.857	593.714	752.429	1007.86	441.607	806.286	2108	676.286	786.857	583.714	313	341.714	776.857	230.714	1037.43	276.714	753	1169.29	439
PTPN12:protein_coding	606.5	2181.67	2454.33	1764.5	1192.67	2816.67	1046.17	655.5	570.5	889.833	285.5	229.5	1660.17	592.333	966.833	368.167	214.333	109.333	951.333	200	997	208.833	532.333	690.167	367.833
PTPN12:retained_intron	606.5	2181.67	2454.33	1764.5	1192.67	2814.67	1045.17	655.5	570.5	889.833	285.5	229.5	1660.17	592.333	966.833	368.167	214.333	109.333	951.333	200	997	208.833	532.333	690.167	367.833
SBDS:protein_coding	604.5	1001	1180.75	4886.75	2982.25	693	524.75	799.75	702	1206.75	2462.75	4962	1785.25	1183.25	953	1177	1176.5	2687.25	793	887.75	1230.25	604.75	916.75	1671.25	398
APP:protein_coding	603.714	1826.04	2183.94	4719.39	1614.11	1925.04	1057.46	621.214	1329.07	1223.75	998.143	1207.18	2123.29	1016.07	1329.11	1076.93	871.607	549.643	1144.86	515.25	2149.39	316.179	993.893	1835.57	473.357
MITD1:retained_intron	601.81	746.19	809.048	4359.57	2959.95	284.857	262.81	386.19	740.571	987.631	1962.48	4768.76	1627.71	1070.14	923.143	1243.38	1047.24	1887.76	583.238	784.286	1573.05	730.905	680.19	1924.24	271.476
DMTN:protein_coding	600.279	1659.19	1852.5	5641.48	1076.36	1938.2	794.568	1320.5	1109.6	777.078	1400.12	2019.65	1600.52	624.884	948.634	876.849	544.326	587.169	1447.37	1185.79	1351.05	588.875	2928.84	5820	1359.01
AC040977.1:protein_coding	600	2156	1554	5579	2054	1424	841	443	910	626	3273	5431	3344	1407	1302	1692	1856	2400	1108	1643	2500	1439	2749	6853	1635
PDIA3:protein_coding	594.933	1537	1882.15	2896.49	2078.52	1235.87	670.152	645.686	730.086	865.533	1648.69	3182.79	2128.75	958.067	753.267	1191.95	815.686	1062.72	1178.87	768.486	2033.47	564.6	1318.69	2030.42	546.333
RAB10:processed_transcript	594.667	926.667	1034.67	1904.67	2148	780	393.333	386	336.667	514.667	1316.67	2656	926.667	834.667	436.667	1068	603.333	1246.67	970.667	1024.67	1918	238.667	951.333	1481.17	717.333
ITGA2B:retained_intron	594.4	2648.53	2032.67	3020.8	957.25	3400.83	1460.3	661.05	1778.15	941.15	1615.45	1747.15	2093.66	797.25	1768.65	899.383	1124.4	740.9	1843.78	883.65	1558.9	558.75	3639.35	7775.13	1112.7
LZIC:protein_coding	594	1232	1199	6732	2190	1233	700	822	666	910	1672	5557	1683	995	1035	1282	968.833	2890	821	686	1420	478	555.833	1615	231
GTPBP2:protein_coding	590.333	522.417	1497.27	2557.67	1730.08	729.583	169.417	399.6	341.667	646.767	1432.85	1900.67	1012	671.667	356	962.083	768.167	1012.08	805.667	1066.75	1554.42	461.167	1036.52	1845.75	342.267
RASA3:protein_coding	586	2051	1755	4368	1597	2495	856	888	859	943	1190	1566	1550	673	1012	981	728	920	1466	975	1945	280	1667	2892	597
TTC33:processed_transcript	585.75	1041.75	1420.5	1946.25	1476	837.75	503.25	517.5	520.5	948.75	531	1652.25	1145.25	513	676.5	681	595.5	1042.5	588.75	402.75	1644	243.75	715.5	1011.75	393.75
PYGB:protein_coding	585	1328	1806	2299	1692	1264	783	570	1441.67	832	1676	2309	1478	905	1024	1234	851	959	1358	965	2379	578	3065	5780	1061
SEMA4D:protein_coding	582.327	1092	717.8	2355.2	1144.8	1605.6	443.2	636	882.4	755.2	1020	1587.2	973.6	703.289	1444.82	616.8	494.4	592	1001.6	820	1608.8	309.6	1333.6	3963.2	575.2
IQGAP2:protein_coding	582.143	1767.14	2177.98	2272.86	2502.86	1183.57	593.571	652.857	732.381	857.857	1632.14	2936.43	2003.69	744.286	485	704.286	890.833	658.571	1490	759.286	2177.14	407.857	1260	988.571	385
SUMO2:protein_coding	580.833	1016	1898.17	1897.83	4138.4	999.5	507	585.5	667.167	676	2528	6574	1766.17	901.333	807.667	1800.33	1185.67	2979.5	1223.17	1310.33	3065.57	1869.93	3577.17	8239.33	2606.5
PTPRA:protein_coding	580.2	2386.6	2476	4225.4	1019.8	2208.8	834.4	695.8	928.6	1265.4	323.4	518.8	2845.4	632.2	1093.4	584.6	273.8	216.4	766.6	289.2	1373	248.6	380.4	790.8	253
WDR1:processed_transcript	579.971	2112.69	3308.94	2092.19	1256.84	2392.31	992.843	891.314	1287.57	1548.57	1398.7	2921.34	2624.41	1018.59	1363.04	1386.75	1160.97	1247.17	1445.51	422.114	585.243	337.271	950.857	1397.04	265.543
CD47:protein_coding	579	782	2275	1778	1301	718	375	695	394	740	940	1805	851	672	701	1158	584	1297	1284	1066	1368	411	1090	2257	733
PPDPF:protein_coding	578.667	4760.5	2737.33	11980.2	2270.5	2710.17	808.5	1906.33	941.5	611.333	3712.83	2681.5	2297.83	1263	2055	1995.5	1296.83	1946.33	1712.5	1460.33	2940.33	2479.67	5896.17	9822.5	3468.67
PPDPF:processed_transcript	576.333	4744.5	2728.67	11939.8	2264.5	2704.83	804.5	1900.67	938.5	609.667	3699.17	2674.5	2291.17	1259	2045	1990.5	1295.17	1940.67	1706.5	1455.67	2930.67	2470.33	5876.83	9801.5	3455.33
CMPK1:nonsense_mediated_decay	573.667	1161.67	894.667	2702.33	2097.67	795	433	465.333	338	602	1817.33	3380.33	1331.33	883.667	837	1224	665.667	1620.33	775.667	869	1752	400.333	1111.33	1878	636.667
CMPK1:protein_coding	573.667	1161.67	894.667	2702.33	2097.67	795	433	465.333	338	602	1817.33	3380.33	1331.33	883.667	837	1224	665.667	1620.33	775.667	869	1752	400.333	1111.33	1878	636.667
CMPK1:retained_intron	573.667	1161.67	894.667	2702.33	2097.67	795	433	465.333	338	602	1817.33	3380.33	1331.33	883.667	837	1224	665.667	1620.33	775.667	869	1752	400.333	1111.33	1878	636.667
CAPZA2:protein_coding	572.982	1337.25	1492.54	1595.58	1521.98	709.357	416.214	412.625	433.054	843.75	405.643	549.329	1822.52	704.418	814.25	709.054	450.036	303.321	830.382	224.807	1262.78	163.214	485.736	548.614	260.579
CAPZA2:retained_intron	572.161	1329.25	1475.55	1585.09	1511.79	705.786	410.071	408.042	429.518	841.75	402.214	546.843	1812.21	699.539	812.25	704.185	447.179	301.607	820.361	219.636	1252.33	161.738	477.779	537.271	257.76
HLA-A:protein_coding	571.805	3711.26	12.996	2811.05	7.225	90.7902	6.61	116.53	1057.49	8.46944	4555.04	5499.23	1422.77	427.672	1133.69	6.73802	521.775	1939.18	1608.52	2875.86	2480.34	496.676	2549.54	3312.91	4040.35
CAPZA1:processed_transcript	570	1762.25	1758.25	4168	2289.75	1383.75	917.5	761	662.25	902.75	1398.25	3849.5	1839	929.75	818.5	1344.5	699.75	1790.25	1176.5	588.5	1883.25	442	815.5	1399.75	390.5
CAPZA1:protein_coding	570	1762.25	1758.25	4168	2289.75	1383.75	917.5	761	662.25	902.75	1398.25	3849.5	1839	929.75	818.5	1344.5	699.75	1790.25	1176.5	588.5	1883.25	442	815.5	1399.75	390.5
LMNA:protein_coding	563.5	868.929	994.086	2515.48	1112.98	1450.14	300	549.048	534.167	818.214	968.548	1224.52	933.75	481.667	716.667	707.333	436.667	453.643	937.857	467.262	912.69	478.214	1743.93	2256.74	564.881
RAB31:nonsense_mediated_decay	562.7	804.65	1331.67	5171.29	1870.94	1429.28	694.9	422.493	1329.17	1966.51	2309.06	2278.09	1944.5	1362.18	810.25	1071.17	1177.25	640.043	787.786	916.729	1924.19	419.3	1120.8	1784.23	663.3
RAB31:protein_coding	562.7	804.65	1331.67	5171.29	1870.94	1431.28	694.9	422.493	1329.17	1966.51	2309.06	2278.09	1944.5	1362.18	810.25	1071.17	1178.25	640.043	787.786	916.729	1924.19	419.3	1120.8	1784.23	663.3
DNM3:protein_coding	562	1107	1368.8	2915	4358	938	685	580	547	766	2619	5984	1450	1055	936	1721	1494	2150	1515	1276	3619	461	748	2062	616
RBPMS2:protein_coding	562	1945	1273	4577	1432	2487	745	554	746	1152	1842	3464	1604	1222	1014	848	773	1463	1680	2607	6266	568	1454	2889	1112
SEPT11:protein_coding	559.714	1623.43	2258	5366.71	4399.71	1060.07	892.179	1010	905.893	1241.29	3018.54	5335.5	2550.64	1008.75	1139.89	1805.93	1658.14	2611.5	1133.14	1017.96	2778.86	702.857	1198.29	2389.39	823.714
RAP1A:protein_coding	558.333	1308.33	2188.33	2189.17	2805.83	547.5	475.833	800.833	367.5	615	739.167	1568.33	1638.33	716.667	746.667	1154.93	515.767	920.833	743.333	779.167	1857.5	518.333	1306.67	1673.33	682.5
GNAI2:protein_coding	557.455	1829.57	1532.24	2276.79	1576.97	2092.27	550.909	715.091	719.526	628.909	1231.09	2329.09	1458.75	517.091	1085.51	818.861	752.727	1065.27	1662.55	1114.36	1852.5	411.273	1455.27	3088.98	900
FXYD5:nonsense_mediated_decay	556.044	1034.47	1477	3041.11	1924.78	743.044	525.303	859.467	1272.3	912.911	1641.64	2974.31	2816.78	921.089	937.733	1833.87	1335.09	1265.91	980.622	793.156	2489.6	741.4	2358.73	3554.4	1084.89
GPBP1:protein_coding	555.778	1174.56	973.556	5589.97	2686.69	636.778	567	589.528	570	817.583	2502.08	5509.11	1621.53	989.333	790.528	1276.67	1097.28	2598.17	643.607	821.278	1596.78	679.528	892.528	2670.81	448.556
UBE2H:protein_coding	555.75	1218.75	1974.75	3134	1971.5	1173.25	501	641.75	669.75	970.5	532.25	870.25	1716.75	655.5	766.5	826.25	418.75	324.5	676	288.75	1166	240.5	645.5	776.75	284.5
CASP3:protein_coding	555	772	1120	1336	1641	702	440	756	391	546	924	2301	948	377	199	958	611	644	500	309	656	307	604	499	93
GP6:protein_coding	554	1024	1219	2514.4	1323.6	831.8	528	669	678	774.8	1398.8	1393	955.8	580	565	932.2	659	496	1063.8	583.6	1468.4	795.6	2870.47	4847.8	1350.6
SIAH2:protein_coding	554	1134	1454	6500	2776	1029	671	1209	1015	1146	2054	3412	1823	879	1069	1342	1329	1615	701	781	2179	612	1857	2378	940
G3BP2:protein_coding	551.533	1502.27	1506.2	2586.47	2366.13	1073.6	675.133	930.733	838.933	861.133	1168.53	2835.07	2129.87	989	986.667	1369.27	890.333	924.4	956.133	511	2003.4	272	1011.07	1376.93	388.333
ARHGAP21:protein_coding	551	1128.58	1200.47	3830.5	1814.92	1270	444.5	409.083	449.333	870.25	1349.33	1985.92	1311.42	822.5	913	967.833	772.417	745.083	1149.58	718.667	1690.33	320.667	1105.92	2102	783.25
ADIPOR1:retained_intron	547.45	2056.03	1528.12	4560.42	3267.78	961.833	727.45	1291.3	1309.12	1183.28	2437.63	3801.98	2538.8	1129.18	1350.1	1369.4	1258.03	1810.38	839.817	668.233	2311.43	1189.5	3460.48	3845.98	1589.77
ARPC2:retained_intron	546.8	1459.85	2222.27	2195.4	1660.8	1049.8	541.6	678.45	604.6	681.6	999.6	1840.8	1761.8	550.2	576.8	865	635.05	828.6	904.85	513.2	1420.4	275.2	921.8	1190.4	411.4
ARPC2:processed_transcript	545.8	1459.85	2222.43	2194.4	1660.8	1049.8	541.6	678.45	604.6	681.8	999.6	1839.8	1761.8	550.2	576.8	865	635.05	825.6	904.85	513.2	1420.4	275.2	920.8	1190.4	411.4
TMEM106C:protein_coding	544.808	400.577	607.923	590.615	2092.3	317.115	132.423	225.038	330.077	548.962	1409.96	2036.96	819.846	443.538	536.154	905.038	448.468	1297.82	740.192	839.945	2190.92	297.731	362.269	1249.96	355.692
MIR4435-1HG:lincRNA	544.165	1299.08	2734.24	1232.32	806.843	859.06	465.577	187.641	354.238	1219.77	181.158	290.062	1349.5	670.65	612.216	215.156	251.506	130.187	309.029	129.957	1236.59	241.229	342.562	362.817	380.887
PRKAR1A:nonsense_mediated_decay	542.825	1552.29	1343.14	2307.5	1468.25	1042.01	597.107	413.382	663.464	1103.59	852.703	1365.17	1583.95	669.968	678.671	557.138	570.168	559.607	860.421	253.571	963.895	276.241	688.052	1291.55	539.01
SHISA5:protein_coding	542.593	159.774	328.909	2773.39	150.569	182.398	94.8961	213.247	122.912	65.8831	211.06	316.891	212.79	76.6703	110.306	115.067	127.579	120.299	180.779	116.216	243.247	82.1688	283.66	527.811	154.722
MPP1:retained_intron	541.598	1423.21	1289.89	2649.18	2044.04	975.708	623.555	564.179	751.407	1122.93	1033.12	1388.32	1912.9	899.13	819.63	796.819	555.505	450.683	993.957	327.56	1466.63	321.004	1052.86	1122.6	409.493
BET1:protein_coding	540.85	672.1	2005.95	1560.15	1709.6	219.8	198.75	772.5	329.25	513.8	726.3	2585.95	830.5	769.8	306.05	1063.95	429.15	1215.4	813.1	445.6	1097.65	117.75	413.35	663.1	224.4
LINC00152:lincRNA	539.835	959.921	2982.76	1429.68	568.157	751.94	404.423	143.359	253.762	1013.23	169.842	263.938	1352.5	300.35	500.784	377.844	143.494	127.813	134.971	189.043	3053.41	227.771	192.438	310.183	283.113
CORO1C:processed_transcript	538.625	1524.58	1568.44	6787.26	2275.96	854.625	1357.12	467.875	1445.25	1339.49	1701.67	4206.42	1943.71	1295.86	1444.02	1546.72	1511.6	2817.75	1007	1056.69	2008	1576.58	801.472	4930.03	787.111
PDGFA:retained_intron	538.25	401.25	512.25	3217	1411.5	670.75	245.75	395.75	266.5	621.75	1285.25	2002.5	690.75	423.5	391.25	703	507.5	1110.5	379.25	457.5	1165	595.5	1561.25	2715	684
EIF4E:protein_coding	537.56	469.583	2060.8	1634.17	1705.27	282.083	279.167	639.345	268.006	471.875	837.292	2489.17	749.75	666.429	385.923	1280.09	344.792	996.964	749.673	854.881	1266.64	274.464	600.298	916.756	376.964
MPP1:processed_transcript	535.465	1396.4	1262.57	2590.38	2006.04	946.808	612.089	550.527	735.573	1101.8	1000.52	1342.62	1875.61	879.73	799.821	775.719	543.205	430.283	973.557	315.049	1440.62	310.804	1021.96	1089.5	399.193
FBXO7:protein_coding	534.476	1441.57	1432.49	1521.38	1461.38	1740.81	731.714	941.571	1469.6	724.857	1106.24	1617.38	1268.38	734.667	757.595	910.581	647.048	693.381	1034.29	650.095	1594.86	429	1694.01	2492.95	795
MGLL:protein_coding	533.5	1743.85	1238.14	2817.19	1149.76	2066.71	711.5	799.351	1166.14	730.214	920.97	1101.79	1141.09	625.881	1138.69	825.262	560.929	606.762	2061.23	530.994	1272.58	530.905	1305.12	2642.61	1220.4
YIF1B:protein_coding	530.222	1991.54	1379.85	1822.46	1195.44	2023.69	573.75	363.5	793.75	593.893	1330.19	1537.75	1683.42	598.5	717.5	560	578.143	1024.5	928.25	458.75	1161.86	382.143	1581.11	1638.75	312.75
MPP1:nonsense_mediated_decay	530.074	1385.21	1250.7	2562.71	1985.47	937.944	608.489	545.745	728.801	1094.01	991.463	1328.37	1856.78	871.948	793.121	768.687	537.405	425.219	965.284	310.804	1425.04	306.313	1008.94	1075.09	394.92
HERC6:protein_coding	529	233	238	2142	185	59	54	308	44	39	74	137	142	28	34	49	39	56	41	26	138	14	62	102	20
BCAS4:nonsense_mediated_decay	526	654.571	693.143	1381.88	936.619	586.143	304.333	242.429	479	679.143	963.286	1806.14	1384.14	823.143	465	1003	842	1469.43	732	1116.14	815.452	1188.43	1085.57	1988.71	978
PLXDC2:protein_coding	525.333	1139.33	970	2165.33	1694	1090	480	606.667	548.667	599.667	1716	2438	880	822	705.333	748.667	782	956.667	934.333	773.333	1894.67	194	733.333	1592	486
DAZAP2:protein_coding	524.625	1488.94	1254.49	1888	1149.37	1141.96	617.054	581.014	989.914	799.901	648.824	1015.82	1341.37	640.194	726.923	778.636	688.198	513.615	870.881	337.12	803.528	413.471	801.907	1622.95	810.22
PABPC1:processed_transcript	523.8	1911.7	1153.11	1692.98	1809.53	1930.07	451.462	549.081	1068.65	807.389	1752.19	2347.89	1616.27	747.774	1642.63	1220.08	743.221	995.304	2605.62	1110.89	3200.54	386.266	958.338	2575.09	899.071
CCNG1:protein_coding	523	1075	1562	2110	2279	1393.86	185	514	455	569	1789	1665	2060	674	856	892	511	594	1008	719	2897	209.857	1005	1046	620
UBE2L3:protein_coding	522.5	1686	1938.92	2340.67	2875.23	1077.08	961.917	639.583	544.333	620.333	1788	3634.23	1937	639	664.75	1018.42	840.167	1132.33	832.25	718.667	2043.25	396.5	1049.33	1284.92	480.25
GRK5:protein_coding	522	1099.33	601.333	2424.67	1061.33	806.333	249.333	518	444.667	589.333	1104	904.667	977.667	398	658	663.667	525.667	401.333	894.333	733.667	1767.33	200	930.667	2125.67	596
ISCU:protein_coding	520.5	1934.17	1544.79	3173.39	1498.11	1087.5	546.156	598.556	730.5	786.822	1354.88	2179.22	2952.42	505.139	621.111	820.278	790.85	738.5	587.583	272.222	1531.71	530	2871.11	1596.06	490.111
TBL1XR1:protein_coding	519.333	854	1302	3660.67	2911.33	853	340	570.667	705	799	2153	3787	1076	831	684	1290.33	1425.67	1778.33	725	750.667	1280	426.667	831	1850.33	691
CAPNS1:protein_coding	516.921	2155.88	1912.47	2764.58	2310.31	2384.52	539.433	464.53	1182.46	890.341	2513.61	3665.11	2507.03	756.591	1040.95	1185.37	1058.52	1501.46	1899.88	1264.73	2613.85	510.25	2198.02	3818.29	1257.91
DAZAP2:processed_transcript	515.804	1472.22	1241.01	1850.09	1124.47	1127.29	610.299	575.001	978.164	789.145	628.736	977.915	1321.12	632.568	712.143	768.516	674.172	491.431	855.041	325.834	785.444	403.769	783.377	1583.79	795.25
CERS2:protein_coding	512.79	1019.46	834.598	1964.35	1719.6	882.102	361.276	570.505	366.238	604.095	1204.53	1437.88	886.114	869.645	662.057	821.79	487.743	793.419	1179.81	1059.54	1856.7	225.771	1164.23	2359.33	843.133
RAB31:retained_intron	512.2	728.4	1198.09	4815.54	1735.94	1297.94	627.4	378.743	1216	1803.14	2141.14	2103.34	1789.09	1250.6	728	979	1073	586.543	726.286	863.229	1809.94	394.8	1059.8	1698.14	624.8
GUCY1A3:protein_coding	510.433	1209.58	499.167	1473.4	667.633	567.867	299.967	329.5	338.006	366.033	1021.2	1233.9	735.1	206.467	281.8	578.6	424.8	363.4	998.233	537.5	1094.93	211.633	1154.4	2629.03	530.067
PRKCB:protein_coding	510	1409	951	2988	1725	1612	496	697	546	531	1093	1133	1619	794	1077	787	427	572	1559	895	3281	465	2273	3173	1161
C9orf89:processed_transcript	504.25	1300.25	3051.83	6482.83	1626.06	1332.77	620.5	634.25	593	1485.14	1477.81	3020.69	1349.83	759.5	879.278	637.778	759.028	1801.33	1076.28	1126.5	1018.75	1392.56	1890.58	3033.19	1223.81
EPSTI1:protein_coding	499.2	67.8	606.6	1922.2	91.8	42.6	49.8	159.6	46.2	49.2	19.2	33	178.2	66	76.2	34.2	10.8	11.4	32.4	15.6	94.8	4.2	28.8	19.2	8.4
RAB11B:protein_coding	499	2148.33	1406	2958	2090	1741	705	572	987	781	1544	2497	1479	655	1060	918	857	966	1188	811	2018	369	1628	2519	762
DAP:protein_coding	498	3821	2992	2755	1354.33	4513.33	2903	907	2401.33	930	6714	3809	6586.67	969	1172	760	712	1210	1843	1093	1937	1440	5658	14702.7	1835.33
KIAA1919:protein_coding	498	1415	1251.6	4197.5	2041.33	993	1122	556.5	528	1272	826	1510	2948.17	1318.5	1084.17	1148	899.2	1375	513	207.143	1043.5	465	373.25	926	125
RPLP2:protein_coding	495	1513.42	951	1931.17	3536.17	1609.67	831.25	969.5	1606	546.667	679	1957.92	1575.33	506.667	520.167	603.333	351	1493.08	486	664.417	1704	1169.75	2168	1631.83	358.667
AZIN1:protein_coding	494.433	921.833	819.883	2199.22	2011.02	1032.92	483.833	414	666.8	787.75	1595.58	3134.8	1388.35	761.3	824.55	1216.08	816.75	1404.75	980.75	974.383	2306.1	429	975.833	2350.97	603.75
NGFRAP1:protein_coding	492	1932	1578	3142	4710	1196	604	558	1102	1233	2329	8033	3778	1395	1701	1383	1427	3867	822	996	2395	1119	3362	4164	1162
LRMP:protein_coding	491.653	382.375	690.136	3236.94	1153.01	549.261	186.375	323.75	257.011	400.732	861.778	1683.79	516.25	380.625	346.425	697.278	497.636	1418.38	564.278	553	786.148	373.625	634.978	1657.66	231.875
F2R:protein_coding	490.176	422.163	696.176	2087.67	1259.69	410.173	249.176	297.176	256.118	393.118	439.235	698.811	954.235	494.118	535.118	666.118	291.059	550.849	380.235	227.059	909.761	144.059	334.143	685.059	342
HGD:protein_coding	486.667	361.333	240.667	692.667	2941.33	242.667	87.3333	101.333	375.333	806	1290.67	1957.33	1502.5	575	632	1165.33	505.833	1477.33	478.667	181.333	870	514.667	469.333	766	237.333
HMGB1:protein_coding	485.333	720	1120.67	1861.67	1424	812	316.667	582	654	891.333	573.333	1272.67	1127.33	643.333	870	898	519.333	750	689.333	280	868.667	216.667	450	685.333	323.333
IFIT3:protein_coding	483	3	74	598	25	9	18	50	13	15	9	44	51	17	19	10	14	8	4.66667	2	43	4	10	21	4
KLF3:protein_coding	483	719	941	3044	1723	1231	329	646	455	692	964	1257	1000	839	557	798	528	723	463	571	1923	301	901	1096	441
SUSD3:protein_coding	482	771	1840	5245	1912	1863	692	692	712	1198	1178	2079	1331	617	876	755	1132	1101	787	457	1263	848	1812	2547	534
MGAT4B:protein_coding	481.119	1666.72	2498.34	3674.41	575.851	3567.81	847.651	414.177	876.336	925.636	551.049	472.681	1718.17	644.14	1837.65	670.681	323.52	225.357	1129.75	496.825	1681.31	254.765	895.841	1621.5	832.014
YWHAQ:protein_coding	480.167	1346.67	1713.5	1519.5	1429.5	1038.5	417	252.667	643.667	705	677.167	1254.83	1726.33	506.167	615.167	869.833	344.833	464.167	684	541	1311.33	208	586.5	990.333	415.333
UQCR11:processed_transcript	479.333	1598.17	1689.17	1120.17	801.833	647.167	321.333	273.167	561.4	571.167	708	1029.67	1158.17	282	543.333	541.333	426.233	587.667	523.333	420.667	772.5	460	969.833	1083.33	379
CTSW:protein_coding	479	2161	945	1173	925	734	368	386	657	484	567	969	2177	462	1001	392	627	507	587	316	658	441	3763	1608	1221
CTR9:protein_coding	476	706	442	865	1038	380	229	431	191	222	103	257	1046	304	236	273	164	114	351	124	1173	61	269	184	80
PCNP:protein_coding	474.333	1181.63	1577.13	1412.47	1322.1	461.85	364.583	395.6	332.133	491.133	1318.6	1386.13	1334.65	664.333	472.4	821.7	404.25	786.333	796.05	650.6	1544.87	339.6	886	1225.27	369.667
HEMGN:protein_coding	474	228	1014	549	6921	123	188	356	307	768	1810	4696	833	1067	616	973	761	2300	683	1161	2225	623	944	1243	494
LAMTOR1:protein_coding	473.533	1461.56	1320.33	2444.67	2135.6	1265.33	607.067	537.467	648	684.667	1700.93	1872	1189.6	665.667	722.067	838.033	787.558	791.4	1018.4	591.533	1911.13	538.733	1723.13	3655.47	1004
LINC00989:lincRNA	473	538	830	1012	613	289	172	124	248	503	188	280	1247	427	600	418	208	244	398	308	1057	161	168	592	419
PCNP:nonsense_mediated_decay	472.333	1181.13	1577.13	1409.47	1322.6	463.1	364.833	396.6	332.133	491.133	1318.6	1386.13	1334.9	664.333	472.4	822.2	404.5	786.333	796.3	649.6	1545.87	339.6	884	1222.27	368.667
MT2A:protein_coding	471	161.667	239	1409	254	145.333	75	119	241.333	134.667	168.333	261.667	430	140	112.333	96.7333	87.6667	109.667	112.667	206.333	436.667	592.667	1066.67	1320.33	594.667
VPS37B:protein_coding	470.25	719.5	1197	3106.25	2521.5	622.5	255.75	655	610.75	815.75	920.75	1841.25	897.5	512.25	503.75	1095	753.25	974.5	385.5	398.25	948	340.25	683.75	915	281.293
LRRC8D:protein_coding	470.071	975.667	840.976	1741.6	1627.81	542.19	349.714	460.643	375.762	534.929	1022.24	1600.02	832.571	571.071	427.405	661.381	586.119	799.548	479.619	421.119	861.333	800.071	1795.98	3391.36	1240.07
EHD3:protein_coding	469	1113	1657	2065	801	2343	234	383	472	551	955	867	1368	648	640	553	517	415	1249	480	837	654	2324	4459	1280
ATP6V0C:protein_coding	467.6	2971.77	2244	3074.8	1961.3	3627.3	1217.5	995.267	1115.8	611	1327.4	1630.6	2025.67	684.667	1559.5	810.8	496.8	674.8	1692.3	879.5	2080	667	3752.6	6169.2	2179
ZFAND3:protein_coding	467	2053	1450.6	3494	1641	1996.8	769	665	833	815	2130.8	2868.2	2017.6	705	856.5	1079	823.8	1235	1573.67	779.8	1529.8	357	932.6	2212.4	523.8
SET:protein_coding	464.167	1177.88	1061.96	2106.96	1457.77	646.339	280.556	531.548	447.262	515.143	873.762	1683.1	1206.72	382.048	330.833	524	364.651	455.833	638.958	430.554	1324.96	158.958	635.603	836.442	322.333
ACER2:protein_coding	464	1380	1535	5450	925	1111	622	866	975	772	421	694	1847	535	984	625	499	310	422	191	912	235	699	841.667	330
MAPKAPK2:protein_coding	464	2131.67	1970	3494	1554	2073	625	782	656	715	1744	2240	1896	616	1037	817	923	594	1510	970	2705	289	1250	2839	838
LAMTOR1:nonsense_mediated_decay	460.733	1432.66	1294.33	2396.67	2079.2	1239.33	599.467	520.267	632	664.667	1654.53	1816	1163.2	650.667	704.467	816.983	768.658	767.8	988.8	572.733	1861.93	527.133	1673.93	3570.27	976
LAMTOR1:processed_transcript	460.733	1432.66	1294.33	2396.67	2079.2	1239.33	599.467	520.267	632	664.667	1654.53	1816	1163.2	650.667	704.467	816.983	768.658	767.8	988.8	572.733	1861.93	527.133	1673.93	3570.27	976
TMEM55A:protein_coding	460.333	1561.83	3745.33	4010.33	3087.17	880.667	687.333	816	476.833	1032	2006.5	3734	1847.17	846	702.833	1318.17	723.5	1929.67	1089.33	1346.5	2352.17	583	1378.83	2632.83	1114.33
HIPK2:protein_coding	460	1243	1232	5135	1248	1669	669	912	872	769	1781	2082	1139	533	1188	750	735	953	951	740	1589	673	1463	3892	939
CDK2AP1:protein_coding	456	1500	1977	2913.86	3668.71	1946.86	436	804	1133	751	2808	5093	1688	937.857	1223	1404	1398	3264	1695	1421	2004.86	2110.86	4760.57	8772.43	2228.71
IFIT1:protein_coding	453	5	62	866	42	5	10	46	9	17	13	38	29	10	14	3	18	32	4	4	26	8	8	24	1
TNFSF4:protein_coding	453	554	972	1867	2405	562	227	250	273	474	990	2141	429	668	334	786	391	1037	542	421	1052	187	558	800	294
CCNY:protein_coding	452.952	1569.71	1509.62	3179.33	1451.05	1978.48	545.905	718	854.571	816.095	1724.29	2048.57	1218.55	593.333	1008.48	830.381	972.476	667.619	1236.95	502.952	1484.76	349.143	876.762	2010.1	449.333
BICD2:protein_coding	452	571	685	2033	1422	730	265	329	385	693	1303	1424	494	502	567	727	659	641	528	561	1602	391	1492	2318	317
KCNA3:protein_coding	452	874	973	3693	1213	626	444	805	213	486	531	942	703	400	223	648	302	331	626	170	508	207	360	1179	251
TAOK1:protein_coding	450.667	682.667	640	3539.33	1254	597.333	308.667	308.667	362	484	1488.67	2487.33	1249.33	733.333	634	894	484.667	1134	748	673.333	1536	394.667	652.667	2561.33	534.667
LDLRAP1:processed_transcript	447.833	704.333	1219.67	4585.33	1582.17	1112.67	615.167	697.333	846.167	1067	1505.17	2286.33	867.833	546.667	965.25	791.833	894	822.167	732.833	364.167	916.5	1079.5	1987.17	3702.83	912.333
SHOC2:protein_coding	447.75	755.25	1138.5	1563	2631.75	373.5	316.5	345	312.75	774	1485.75	3138.75	1118.25	708.75	540.75	993.75	626.25	1279.5	762.75	431.25	1719	274.5	475.5	885	384
RAP1B:processed_transcript	446.245	828.551	1608.17	1819.46	2334.88	646.842	369.032	522.373	397.214	503.156	1432.52	3036.27	1235.11	657.673	450.378	1096.6	637.36	1427.51	867.347	725.795	1323.02	340.447	785.221	1131.22	394.362
HP1BP3:protein_coding	446	1533	1381	3684	1227.67	1353	818	729	812	753	1169	2111	1399	608	570	785	769	869.667	639	484	924	449	738	1828	310
WIPF1:processed_transcript	445.667	778	857.167	1027.33	633.833	1765.17	379.833	167.333	272	518.167	224.167	192.333	813.333	330.667	676.5	387.167	155.167	117	772	298.667	1084.67	101.333	358.167	851.833	330.5
RPS11:protein_coding	445.516	1469.76	1104.85	1493.61	2621.41	1158.8	654.548	664.071	1223.62	616.476	696.494	1610.66	1540.57	465.976	508.835	675.492	350.444	815.048	708.159	438.849	1562	318.587	467.254	698.524	174.5
ICAM2:protein_coding	445.26	548.831	2018.77	2821.74	1192.08	597.327	213.247	651.558	275.455	493.571	1105.39	952.792	1116.1	415.26	360.519	735.714	548.173	778.831	427.597	347.403	866.104	355.26	886.688	966.234	199.091
LDLRAP1:protein_coding	445.167	701.667	1215.33	4545.67	1570.83	1106.33	612.833	691.667	840.833	1058	1487.83	2260.67	862.167	543.333	956.75	782.167	888	810.833	726.167	359.833	910.5	1067.5	1968.83	3661.17	902.667
APOBEC3C:protein_coding	444	546	542	898	904	466	83	211	213	331	635	1207	513	292	287	434	358	397	634	385	674	125	633	1130	334
FOXO3:protein_coding	444	966	986	3614	2035	1097	514	792	1629	634.667	1222	2082.29	1135	589	496	858	829	789	486	484	1499	557	1677	1095	374
RANBP17:processed_transcript	442.845	874.845	1364.36	4549.45	3545.69	463.573	461.455	469.818	856	1037.45	2558.78	6019.18	2055.87	921.027	690.118	1397.75	1544.89	2694.85	482.545	957.818	1884.66	1309.09	610.182	1971.64	394.182
CDC42:processed_transcript	442.226	646.25	784.498	1152.27	1654.71	477.97	257.964	332.876	411.595	796.708	769.179	1121.83	1124.36	664.65	493.774	774.319	575.146	643.036	769.456	613.933	1316.73	264.625	614.063	1210.11	469.345
UXS1:protein_coding	442	1273	1781	3651	2163	1096	438	590	592	937	1099	2849	1580	506	762	827	742	1399	642	473	987	402	1071	1780	562
PACSIN2:protein_coding	440	1736	1625	3323	1311	1838	594	465	845	1024	1323	2643	1192	629	953	893	733	750	989	320	424	394	1599	3153	800
GRB2:protein_coding	437	904.833	862	1151	1250	1476	389	447	475	519	368	490	858	482	839	557	273	235	925	305	1114	99	341	656	201
TC2N:protein_coding	437	671	708	485	568	575	329	86	180	459	73	159	1039	284	389	219	83	106	434	347	2306	68	191	483	377
SORT1:protein_coding	437	795	997	1889	829	2092	725	311	695	673	986	1341	1306	532	1221	672	580	646	906	397	1368	183	591	1546	342
VKORC1:protein_coding	436.333	1320.51	1027.54	2283.21	1106	505	504.69	272.167	521.972	455.052	830.278	1737.89	1321.81	598.444	617.597	614.611	693.899	840.444	547	349.667	884.389	366.167	1503.15	1267.51	546.135
TUBA4A:processed_transcript	435.95	704.775	1125.39	3815.14	2072.66	630.083	179.033	347.394	433.25	1081.89	1692	2228.71	1457.15	987.45	415.7	1151.82	1237.17	1383.38	679.45	586.208	1389.79	851.917	1798.38	3034.54	1127.67
EIF4G3:protein_coding	433.8	1206	918.9	3329.1	750.6	1269.9	588.6	531	587.7	490.5	504.1	1162.8	1119.6	595.9	755.1	838.9	458.1	608.4	1672.2	386.1	837	252.9	425.7	1254.6	790.2
VDAC3:nonsense_mediated_decay	432.85	886.85	1460.14	1696.95	2307.72	505.567	248.05	338.35	354.65	1134.25	452.893	959.15	1599.56	631.55	455.95	712.96	401.543	672.993	630.75	312.3	1635.88	292.45	501.643	498.3	285.6
ARHGAP6:protein_coding	428.364	1189.82	1210.91	3682.91	1927.27	1105.53	549.091	651.636	564.364	743.273	1444.36	2472	1416.73	672.727	755.636	819.636	699.636	1044.36	874.182	748.364	1654.55	364.364	993.455	1988.36	336.727
MCUR1:nonsense_mediated_decay	427.5	995	1088	2538	1544	684	227.5	612.5	352.5	630.833	1713	2595	1300.5	700	550	833	422.5	1178	769	850.5	1729	364.5	1262	3058	532.5
MCUR1:protein_coding	427.5	995	1090	2538	1544	684	227.5	612.5	352.5	631.167	1713	2595	1300.5	700	551	834	422.5	1178	769	850.5	1729	364.5	1262	3059	532.5
F11R:protein_coding	425.95	1253.63	1258.25	2038.58	1133.22	1146.65	468.25	555.6	411.233	607.967	973.033	1449.8	1334.5	635.1	732.05	624.3	532.75	612.75	760.35	457.15	1388.3	206.15	816.7	1214.4	416.75
LRRFIP1:protein_coding	425	606.6	699.6	2226.6	1407.8	439.8	180.6	411.8	253.8	418.4	436	813.6	531.8	400.4	446.8	580	326.6	413.4	457.2	307.6	1532.2	218.6	719.8	705.4	274
F11R:processed_transcript	424.35	1247.73	1251.12	2027.58	1122.75	1140.05	466.05	552.2	409.983	602.7	967.233	1436.4	1328.5	634.3	727.85	620.1	530.35	608.75	755.75	452.75	1383.1	204.75	808.1	1201.2	414.55
C10orf68:processed_transcript	423.6	652.6	375.6	2270.6	1608.2	274	182.4	409	301	472.2	2019.8	2756.8	751	863	389.6	759	481.4	2364.6	383	339.6	1672.8	419.4	418.4	1834	250.4
CCDC7:nonsense_mediated_decay	423.6	652.6	375.6	2270.6	1608.2	274	182.4	409	301	472.2	2019.8	2756.8	751	863	389.6	759	481.4	2364.6	383	339.6	1672.8	419.4	418.4	1834	250.4
CCDC91:protein_coding	423.175	1109.65	1289.42	5575.81	1563.07	717.745	537.986	517.091	517.311	704.29	1589.74	4041.25	1747.38	687.699	918.448	641.661	688.336	2275.15	410.675	856.35	956.367	665.682	609.811	2041.69	268.706
CMTM6:protein_coding	422.5	416.5	679.5	1058.5	1427	378.5	209	386.5	114	366	1052	1436.5	513	495.5	244	653.5	467	1092.5	597.5	719.5	1305	168.5	661.5	1322	388.5
CMTM6:retained_intron	422.5	415.5	679.5	1058.5	1427	378.5	209	386.5	114	366	1052	1436.5	513	495.5	244	653.5	467	1092.5	597.5	719.5	1305	168.5	661.5	1322	388.5
ZDHHC20:protein_coding	420.857	875.095	893.976	4100.57	1890	588	593.143	577.714	631.857	674.571	1500.86	3201.43	1146.14	870.857	666	900	632.571	1591.71	385.714	505.714	1220.57	273.429	400.286	1160.57	212.571
PEX26:nonsense_mediated_decay	420.2	644.8	903.65	1664.8	950.6	420	177.45	406	344.4	447.6	843	1132.25	852.05	363.35	396.2	586.05	487.7	729.4	516.05	480.45	771	308	844	1298	354.2
BEST1:protein_coding	420.071	1506.64	964	1467.21	811.071	809.5	450.071	638.571	717.5	468.5	794.071	1097.07	1158.57	546.071	753.5	638.571	810.5	1003.5	471.214	435.5	610.5	614.5	1166.07	1343.07	482
TMEM189:nonsense_mediated_decay	419.6	902.4	1058.8	1630	1274	1219.6	243.6	322.4	438.733	736	1305.2	1823.2	858.4	633.6	612.286	661.2	595.6	785.2	706.8	752.8	1828.29	241.2	880.4	1692.4	761.6
MEMO1:processed_transcript	418.444	1124.83	1189.14	3364.32	2064.95	835.746	463.524	348.222	638.603	886.095	1579.33	3323.24	1479.46	737.397	871.048	932.921	643.016	1486.19	534.381	478.095	1062.83	530.889	401.937	1270.1	179.651
TMEM66:protein_coding	417.456	1146.71	804.572	1801.39	1240.07	558.456	377.428	472.9	707.256	527.317	1124.58	1787.86	1514.54	753.361	679.244	870.189	663.206	1112.34	794.883	486.406	1052.99	491.789	1343.57	2375.83	655.444
PRKACB:protein_coding	417	1767	1597	2515	3434	693	473	554	724	874	2050	4374	1742	745	765	1538	1032	2068	1328	1446	2416	496	1418	2449	988
TRAM1:protein_coding	413.6	547.15	1859.2	1435.2	1614.4	731.95	258.35	306.4	284.8	384	1136	1524.8	863.2	741.6	491.2	794.4	455.2	956.8	609.6	709.6	1769.6	329.6	634.4	1598.4	531.2
UBE2L6:retained_intron	413.183	52.7333	122.033	1598.63	75.65	29.2	22.65	88.5	69.5833	41.9167	32.9167	169.583	70.5333	13.6667	22.6667	24	21.9167	59.7	19	17.1667	49.1167	19.6667	87.95	116.267	29.45
CCNI:protein_coding	413	1438	718.5	2026.5	1623.33	1212.83	511.167	703.5	717.333	322	829.667	1359	937.333	537.5	538.5	545.667	383.167	511.333	815.333	566.5	1744.17	259.5	1020.67	1540.17	535.167
TMEM165:processed_transcript	412.733	983.99	1013.49	3835.65	1711.39	1353.1	537.362	526.112	744.962	820.79	1519.27	2862.07	1486.6	624.895	1026.48	996.181	778.486	2136.58	542.89	744.183	1490.24	333.933	444.262	1557.17	245.495
CDC27:protein_coding	412.667	1034.67	998.19	1841.05	1285.05	868.952	488.381	337.714	393.714	624.095	1020.48	1736.86	1474.95	613.619	449.905	1293.43	564.476	816.476	447.143	375.238	1160.19	166.667	445.905	910.952	241.905
RDH11:protein_coding	412.625	1197.61	2526.85	2784.65	2505.57	813.006	723.517	978.5	338.05	647.925	1230.15	2142	1163.5	896.65	460	952.9	528.3	1376.47	959.05	450.225	1831.58	280.1	715.925	1371.08	373.292
TMEM165:nonsense_mediated_decay	412.067	976.752	1007.13	3811.17	1701.49	1347.48	534.41	523.493	740.01	816.552	1510.6	2845.23	1481.1	621.943	1021.34	990.205	773.129	2125.94	539.986	740.183	1483.15	332.767	442.143	1547.12	244.376
ESAM:nonsense_mediated_decay	412	725.5	927	3797.5	1109.5	618	257.5	602.5	448	493	874.5	1169	878.5	624	494	597	494.75	647.5	562.75	271.5	562.5	252	1127	1380.5	437
ESAM:protein_coding	412	725.5	927	3797.5	1109.5	618	257.5	602.5	448	493	874.5	1169	878.5	624	494	597	494.75	647.5	562.75	271.5	562.5	252	1127	1380.5	437
SEPT2:protein_coding	411.65	1997.84	1799.84	2403.29	1957	2162.01	771.149	462.256	902.581	1002.8	1317.49	2040.3	2084.38	907.501	1136.49	871.307	879.544	770.886	1617.99	501.317	2043.06	257.631	929.674	1539.02	496.475
ATP5L:retained_intron	409.092	1057.6	2041.07	1515.64	3107.21	432.845	384.199	468.225	530.988	544.658	1576.41	3726.27	1550.43	587.755	442.405	1214.61	859.764	1530.76	648.955	590.893	1690.61	650.667	1086.86	1049.13	447.126
TRAFD1:protein_coding	408.839	285.625	381.143	1224.38	295.625	337.446	165	143.125	94.375	116.875	158.125	257.5	258.75	101.875	106.25	140.625	76.875	140	86.875	36.875	126.875	50.625	98.125	95	17.5
RPL28:protein_coding	408	643.818	439.636	1610.41	1649.46	317.288	201.818	257.273	345.636	191	217	592.545	585.47	209.818	148	148.636	125	336.806	226.17	272.273	820.788	411.818	630.273	856.458	290.318
LYPLAL1:protein_coding	407.867	420.333	667.8	1445.67	1056.6	251.733	231.467	164.4	314.467	648.067	336.733	509	954.267	648.333	650.067	517.333	229.8	341.267	373.133	305.067	1172.33	247.667	316.8	780.667	236.667
RAB14:protein_coding	407	816	1325	1021	1315	458	358	287	259	413	210	315	925	376	364	506	158	157	489	285	1649	108	301	388	230
ATP5L:processed_transcript	405.217	1052.02	2028.8	1511.69	3099.33	429.452	381.288	465.35	526.881	540.283	1572.22	3716	1546.11	586.481	441.048	1212.07	857.443	1526.29	647.348	589.929	1685.39	646.667	1080.13	1043.22	443.662
MBNL1:protein_coding	405.166	1038.16	1537.06	2206.28	1012.98	882.685	717.05	920.329	263.479	384.598	980.807	1472.09	702.292	478.85	338.627	522.747	494.649	556.522	854.852	566.134	1430.09	384.8	1862.6	4271.49	1431.44
SPINT2:protein_coding	404.833	1184.58	1601.43	1500.73	993.083	1635.5	515.767	534.45	619.15	401.117	958.517	1431.17	1452.03	679.667	582.633	849.1	618.8	679.033	897.033	469.067	1045.9	225.883	1193.03	2459.2	464.533
MT-RNR2:Mt_rRNA	404.5	403	431.167	140	80.5	241	128.5	140.333	269.333	464.833	106	222.75	815.083	457	264	786	548.167	98	234.333	49	40.1667	68	33	135.333	50
MFN2:protein_coding	403.6	681.4	2191.4	5742.4	2626	1419	368	1177.4	672.4	865.4	2586.2	2795.2	1905.2	1016.8	1665	1544.4	106.6	145.6	841.4	849	1818.2	108.4	2141.8	2575	120.8
NAPA:protein_coding	403.329	667.812	879.295	1325.26	283.85	612.219	293.129	162.579	233.036	230.65	90.85	113.45	788.89	174.729	469.379	165.4	98.9071	72.15	320.029	94.7	442.95	68.3786	272.679	293.107	207.407
RPL10:protein_coding	403.185	948.726	765.321	1242.92	2181.44	817.416	406.004	497.01	549.844	425.989	566.458	1479.83	895.847	451.074	320.165	500.413	307.926	833.43	550.282	503.09	1169.03	347.958	490.26	960.093	260.237
SUZ12P:processed_transcript	401.214	390.017	694.583	2684.5	1508.43	692.56	316.333	229.917	465.433	611.333	1213.7	2692.71	1211.95	651.167	629.683	1002.67	657.298	1314.52	340.35	469	1069.46	300.75	356.85	998.648	156.993
EHD1:protein_coding	400.833	820.833	1073.42	2565	1279.17	790.833	358.333	509.167	501.633	670.833	1458.33	2125.83	1095	639.333	681.667	742.5	582.5	880	611.667	582.5	1075	377.5	1390	2491.67	489.167
MIER1:protein_coding	399.139	629.292	910.097	3615.75	1472.74	505.764	350.028	595.972	462.903	518.889	1198.04	3080.22	1091.15	585.403	582.764	902.208	631.819	1223.31	299.278	558.306	1057.96	339.514	501.444	1359.85	260.764
TPP2:protein_coding	399	940	1947	2697	1371	762	426	727	388	303	923	1705	996	467	346	996	458	655	606	435	1176	229	768	959	298
C11orf58:protein_coding	398.4	1084.03	1515.43	1555.95	2008.98	544.605	458.467	675.905	493.633	632.571	1246.24	3121.59	1302.39	670.467	803.838	751.038	623.2	1106.46	662.467	610.281	1547.3	331.543	864.833	1097.29	326.205
TALDO1:protein_coding	398.133	1196.13	1182.93	2246.8	1655.33	1136.4	332.733	402.8	595.8	729.933	1816.73	2443.93	1178.33	511.533	553.533	690.333	756.8	807.8	874.933	686.467	1417.87	855.4	3013.67	3167.8	1168.47
TALDO1:retained_intron	398.133	1196.13	1182.93	2246.8	1655.33	1136.4	332.733	402.8	595.8	729.933	1816.73	2443.93	1178.33	511.533	553.533	690.333	756.8	807.8	874.933	686.467	1417.87	855.4	3013.67	3167.8	1168.47
ARPP19:protein_coding	396.583	888.096	931.333	1148.26	1242.15	1065.86	419.917	248.833	433.417	627.103	801.4	1815.26	954.513	416.583	472.596	765.667	480.5	806.526	915.083	708.346	1423.69	324.583	772.246	2117.86	871.75
TPM1:nonsense_mediated_decay	394.364	546.136	946.614	1787.85	998.372	1072.85	124.341	316.364	469.909	780.985	712.909	1070.45	1267.99	371.455	326.455	643.827	641.404	780.818	1018.23	750.273	1340.45	137.182	380.727	1072.09	559.909
MARCH6:protein_coding	394.35	1449.8	736.8	1703.2	1283.2	1163.2	476	393.6	606.6	600.8	1510.4	2116	1492.8	752.8	1218.4	665.6	535.95	684.8	992	756.8	1662.4	252	1180.8	2174.4	781.6
IL6ST:protein_coding	393.167	1002.03	1328.86	3063.12	872.033	864.806	527.944	676.5	315.75	362.25	1017.71	1723.94	1033.17	504.694	470.95	546.056	645.778	756.083	478.45	562.444	1297.51	299.25	937.972	1461.7	582.672
HIST1H2AE:protein_coding	393	923	2115	2567	5215.67	181	242	739	315	411	1091.33	3122.67	1525	436	363	533	783	2448.33	420	300	514	593.333	904	444	346
CD151:protein_coding	390.75	2090.15	2112	2975.12	1665	4924.17	1918.45	1068.67	1873.48	1001.25	1548.75	2347.5	1315.5	718.55	2892.75	1217.75	528	623.25	2058.65	996.75	1995	792.75	1242.75	8130.48	767.25
TMEM219:protein_coding	390.333	1696.17	1648.83	2586.33	1026.83	2038	576.833	582.833	692	599.5	1052.17	1709.5	1640.67	519.333	916.333	615.667	555	746.833	702	457	868	406.5	1164.83	1847.83	324.667
EEF1A1:protein_coding	390.325	1939.19	1052.7	1584.56	2999.7	1490.08	782.539	597.558	1036.73	660.414	669.508	1857.39	1650.4	438.542	620.308	526.525	386.083	1375.09	510.633	543.642	1545.25	470.133	550.045	942.773	182.175
CCDC92:protein_coding	390.083	503.25	810.75	1850.42	918	731.25	114	186.75	338.333	423.75	729.75	712.583	824.25	552	646	690.333	326.25	483.083	617.25	363	1540.58	156.75	515.417	1000.83	390.25
ZCCHC17:protein_coding	387.1	719.167	1544.7	1944.45	1180.02	659.267	329.5	354	495.75	473.5	1672.72	2452.3	1223.95	617.917	463.417	796.967	681.867	889.217	600	749.9	1717.7	456.767	587.9	1833.85	290.1
PYGL:protein_coding	386.25	711	678	1374	2140.5	558	234.75	222.75	273.75	495	1415.25	2091	742.5	527.25	386.25	973.5	770.25	873	609	616.5	975.75	475.5	1413	2268.75	708.75
C1GALT1:protein_coding	385	590	916	1367	1127	389	232	272	267	381	1080	1661	601	445	286	507	514	656	389	347	674	211	622	920	193
MTMR12:protein_coding	384	882.75	528.25	882.75	1534.5	863.25	231.75	279.75	315.75	618.75	1143.75	1678.5	915	625.5	625.5	651.75	698.25	668.25	727.25	696	2294.25	163.5	582	1131	504.75
SELT:protein_coding	382.933	811.867	869.467	579.6	792	611.867	388.8	196.8	257.6	405.467	252.8	263.067	967.867	339.2	343.2	296	196	127.2	489.2	243.6	1127.87	104.8	271.733	542.4	301.6
TAL1:protein_coding	381.75	631.75	682.25	2562.5	1058	422.75	212.5	409	393.75	600.75	890.75	1119.75	882.75	468.75	287.5	583.5	431	178.75	654	409.75	890	353.5	906.25	1489.75	289.75
CMPK2:processed_transcript	381.6	11.25	123.15	1448.1	5.1	20.1	4.5	87.75	13.05	7.8	0	1.35	26.4	4.5	0.75	0	1.5	1.35	7.35	1.5	11.25	1.5	3	3	0.6
TMEFF1:protein_coding	381.333	631.333	650.667	2626	1629.33	222	162	206.667	482	654.667	1167.33	2508	836.833	836.667	814.667	781.333	678.667	1277.33	612.667	508	1088	395.333	367.333	1515.33	256
RP11-474G23.1:nonsense_mediated_decay	379.583	900.833	836.917	1834.75	1929.58	753.583	333	450.25	403.667	632.667	1480.83	3084.5	1162.75	596.667	496.667	699.333	493.083	907.917	756.917	726	1566.83	272.667	1026.5	1938.92	713.917
ARF4:processed_transcript	379	982.733	2007.07	1228.4	1072.33	276.433	264.4	462.8	233.2	317.4	858.5	1731.2	1134.93	581.2	348	554	284.733	461.933	394.733	222.8	810.667	170.667	884.1	665.133	257.2
ARF4:protein_coding	378	982.956	2007.46	1227.4	1071.17	276.656	264.4	462.8	233.2	318.067	858.5	1731.2	1135.82	581.2	348	554	284.956	462.156	394.956	222.8	811.111	171.111	884.767	665.356	257.2
SNHG6:lincRNA	377.5	532.5	1635.75	3486.5	3986.75	265.75	230.5	501.5	394.25	863.5	1924	6383.5	1251.75	684.25	561.25	1416	1264	3436	534.5	665.25	1617.5	929	756	1119.5	443
PDIA3:nonsense_mediated_decay	377.067	1017	1233.31	1785.23	1375.29	844.133	432.395	426.195	469.962	530.8	1138.7	2134.26	1360.96	604.267	481.567	766.595	524.362	730.079	804.467	519.562	1349.53	357.733	919.695	1407.13	369.333
MAP3K5:protein_coding	377	867	1028	1928	1310	989	309	528	289	315	859	1252	910	402	340	784	521	419	880	410	995	227	760	984	278
RPS19:protein_coding	376	1248.5	872.607	1498.86	2696.36	595.857	408.8	440.264	774.75	416	658	2353.96	688.6	274	197	361.75	216.75	1154.86	306	160	465.75	1346.75	1526.16	1952.75	268.25
UBE2D3:protein_coding	375.048	883.667	1470.31	2769.33	3047.8	673.238	508.581	846.905	719.143	830.037	1888.29	5444.71	1355.71	520.619	514.905	835.429	864.786	1707.52	633.865	815.476	1932.86	479.324	1258.05	2111.32	576.143
HPCAL1:protein_coding	375	889.5	619.75	1602.75	1002.42	1416.5	238	619.75	410	558.75	605.75	1307.25	694	412.75	457	483.75	374.75	876	798.75	629.25	1112.5	191	992	1937.25	691
PYCR2:processed_transcript	374.967	1986.47	1589.9	1036.97	776.733	1876.17	588.1	434.133	547.467	683.65	634.267	637.933	1460.17	460.8	518.333	520.467	299.233	266.7	1237.87	288.233	1167.6	98.7333	530.5	842.4	317.3
PYCR2:protein_coding	374.317	1983.82	1586.45	1035.32	775.533	1872.58	587.3	433.483	545.817	682.45	632.967	635.883	1457.67	460.4	516.583	519.067	299.033	264.85	1235.27	288.033	1164.05	98.5333	529	839.7	316.65
STX7:protein_coding	372	1778	3836	3581.33	3634.67	1028	678.667	824.667	696	1225.33	1268.67	3907.33	2113.33	641.333	950.667	1218.67	1083.33	1966	872	637.333	1450	382	920	950.667	507.333
ZMAT2:protein_coding	372	1027	1454.67	2425.5	1285.5	748.5	457	600	454.5	698	456.5	1329.5	1570.5	421	561.5	732.5	441	584.5	523	181	794	171	360.5	737.5	199
SEPT5:nonsense_mediated_decay	371.445	548	846.618	1883.87	858.818	901.5	208.318	317.682	361.035	594.75	1247	1385.48	668.705	502.227	609.164	504.399	449.068	538	848.073	515.818	1390.95	238	760.455	1904.64	472.227
EFCAB13:protein_coding	371.1	680.5	378.6	2599.9	1385.5	469	468.5	192	670	345	2455.5	2936.5	623.2	602.1	2.9	523	0	1308.2	0	397.5	937.6	359.1	761	2564	0.6
EFCAB13:retained_intron	370.7	680.5	378.2	2598.3	1385.5	469	468.5	192	670	345	2455.5	2936.5	622.4	601.7	1.3	523	0	1307.4	0	397.5	937.2	358.7	761	2564	0.2
SERPINB1:processed_transcript	370.5	480.5	843.6	1218.9	1480.5	477.2	244.1	287.5	230.7	588.3	622.1	1320.7	694.9	452.6	394	802.3	533.6	1114.5	478.1	387.3	1173.1	243.6	616.5	1502.8	511.9
SERPINB1:protein_coding	370.5	480.5	843.4	1218.1	1479.5	476.8	243.9	286.5	230.3	587.7	621.9	1321.3	694.1	452.4	394	801.7	533.4	1111.5	477.9	386.7	1172.9	243.4	615.5	1501.2	511.1
INPP5A:protein_coding	370	577	1016	1922	962	851	339	259	430	697	905	1400	1315	604	606	758	566	1109	531	423	893	297	426	1283	188
GMPR:protein_coding	369	913	978	2240	1194	1007	357	483	529	527	807	967	1283	356	403	518	419	623	602	583	1144	449	1097	1977	648
RSAD2:protein_coding	368.5	2.5	29	691	5.5	6	6	38.5	4.5	3	4	20.5	10	2.5	1	4	0.5	6.6	1	1.5	11.5	1	11	8	0.5
TTC1:protein_coding	367.667	645.333	676.333	2500	1207.67	483	309	279	386	454	614	1431.67	992.667	614.667	548	548.333	389	520	310.667	259	915	187.667	212.333	520.333	142
DEDD:protein_coding	366.545	781.773	1856.53	1924.35	1257.26	558.17	335.125	480.295	286.92	592.596	1034.73	1817.79	886.119	501.773	432.473	732.534	559.443	1013.25	474.948	518.875	963.455	338.545	861.159	1578.9	446.17
ARPC1B:nonsense_mediated_decay	366.178	1641.05	1312.14	2801.22	866.111	2094.23	745.784	507.289	579.673	523.807	936.333	941.222	1412.17	423.927	781.473	484.114	459.33	428.556	844.156	345.778	965.333	259.895	1015.24	1388.79	388.333
ARPC1B:processed_transcript	366.178	1641.03	1311.89	2801.22	866.111	2093.56	746.784	507.089	579.673	524.807	936.333	941.222	1411.77	423.927	781.473	483.906	459.33	428.556	843.956	345.778	965.333	259.895	1015.24	1388.79	388.333
ARPC1B:retained_intron	366.178	1642.32	1312.39	2801.22	866.111	2094.14	745.784	507.489	579.673	523.807	936.333	941.222	1412.57	423.927	781.473	484.239	459.33	428.556	844.356	345.778	965.333	259.895	1015.74	1388.79	389.333
ENO1:retained_intron	366.167	2058	2674.5	1846.13	1377.47	2319.17	718.667	674.333	1350.57	743.667	1564.33	2075.6	2758.23	411.333	748.9	933	710.167	583.5	1474	370.333	755.667	251.5	770.4	1369.63	342.167
LY6G5C:protein_coding	366	428.5	876.167	1880.5	1142	196.5	143.5	710	170.5	402	748	1259.5	479.667	440	233	664	376.5	945.5	207.5	283	664	206	632.5	960.5	340.5
TPM3:nonsense_mediated_decay	363.283	745.541	646.484	1342.29	788.833	908.311	244.566	265.885	268.059	451.817	374.986	602.278	857.927	433.819	613.695	432.916	280.269	251.706	531.8	287.697	964.106	152.706	358.027	580.067	213.94
RSAD2:retained_intron	363	2.5	29	690	5.5	6	6	38.5	4.5	3	4	20.5	10	2.5	1	4	0.5	6.2	1	1.5	11.5	1	11	8	0.5
BRAP:protein_coding	363	915	881	3498	1759	710	375	408	537	650	1607	4059	1164	730	545	874	808	1965	463	417	1159	476	513	1464	341
AP2S1:protein_coding	362.571	1200	1333.71	671.143	1162.29	826.429	278.571	341.143	336.857	503.143	881.143	1472.57	1365.43	540.857	657.429	1004.71	529.714	964.286	673.714	289.714	1015.86	210	599.143	955.714	211.714
CD164:protein_coding	362.286	605.838	801.905	1350.48	1136.91	364.595	150.857	282.268	100	333.143	1300.86	676.286	651.181	312.5	238.857	533.714	244.625	573.333	376	442	959.524	256	761.095	1090.86	361.143
CNPY3:protein_coding	362	611	682	2513	1346	772	217	538	433	356	909	1879	642	388	687	756	412	1069	385	267	492	236	522	950	98
MPL:protein_coding	362	1519	1163	1483	1304	2567	619	654	745	843	1688	1666	872	1293	1188	1190	963	1106	1462	693	1761	414	1146	3744	524
ACSL4:protein_coding	360	498	475	747	840	486	250	272	284	466	553	1317	572	495	303	608	363	710	576	619	881	139	515	1474	351
MATR3:protein_coding	359.889	1168.41	1148.69	2542.99	1600.13	770.556	472.389	655.333	490.556	567.611	1284.11	3483.63	1124.08	596.333	488.389	784.378	685.722	1003.61	718.244	596.611	1370.17	460.5	963.411	1703.88	346.833
MFSD1:retained_intron	358.893	771.732	821.601	1099.14	855.208	570.214	310.619	286.667	440.726	637.583	802.935	1046.43	906.363	702.512	587.696	569.143	445.964	560.143	720.851	409.381	672.619	218.042	673.815	1422.89	374.988
NUDT3:protein_coding	358	182.533	186.5	320.5	236	362.5	98.1	72	178.5	259.5	137	803	179.5	137	111.5	155.5	82.5	121.5	229	139.5	350	37	121.333	342.5	95
MSANTD3:protein_coding	356.05	633.15	1399.2	2315.55	953.75	786.55	366.3	265.25	343.1	886.1	526.95	814.2	1235.45	545.7	413.75	574	351.5	497.8	639.6	479.6	1409.2	416.55	564.3	1732.15	907.35
FSTL1:protein_coding	355	1061	931	1264	2658	1143	335	906	893	682	2804	2143	1486	1067	2474	1454	1245	983	1437	1378	4472	336	1429	3164	1181
ECE1:protein_coding	354.571	1166.21	1769.62	3293.68	1203.55	1318.7	541.446	582.435	910.018	1062.11	1019.96	1698.64	1220.11	738.643	810.768	777.173	712.107	655.357	738.482	651.321	1706.11	249.339	646.714	1888.3	476.107
ASAH1:protein_coding	352.833	2480.33	2526	2059.5	3460.83	602.333	590.667	711.667	1562.17	1207.17	1775	3708.33	3017.33	1254.17	1367.83	1789.33	1233	1129.5	990.333	896.333	3058.33	731.167	1680.67	1917	915
SUPT4H1:protein_coding	352.533	554.333	570.267	2330.6	1774	490	270	306.933	363.333	545.867	1885.24	2633.93	1046.13	466	318.667	720	886	848	381.333	888.667	1444.67	722.667	1385.2	2369.87	564.667
CYB5R1:processed_transcript	352.5	1079.5	1075.6	1743.5	1226	736	327.5	362.9	713.2	553.6	792.7	1147.8	1163.65	530.6	917.5	638.1	591.2	824.1	824.167	403	1044.7	275.6	877.6	1349	272.6
CYB5R1:protein_coding	352.5	1079.5	1075.4	1742.5	1226	736	327.5	362.1	712.8	553.4	792.3	1147.2	1162.35	530.4	917.5	637.9	590.8	823.9	823.833	403	1044.3	275.4	877.4	1347	272.4
SLC2A3:protein_coding	351.702	337.655	910.619	1135.93	1193.02	518.333	326.298	390.405	163.655	459.905	668.833	1204.1	509.845	465.798	177.488	582.269	292.571	645.548	505.929	326.095	1082.07	118	331.369	812.381	129.31
ENO1:protein_coding	350.833	1957	2540.5	1779.87	1308.53	2199.83	671.333	640.667	1293.43	710.333	1496.67	1971.4	2624.77	390.667	716.1	884	666.833	555.5	1401	359.667	722.333	245.5	751.6	1337.37	335.833
SLC2A3:nonsense_mediated_decay	350.81	337.119	908.976	1134.71	1192.52	518.333	325.762	389.619	163.119	459.119	668.405	1203.38	509.262	464.69	176.952	581.248	291.786	645.262	505.286	325.952	1081.79	118	330.976	811.095	128.81
TREML1:protein_coding	350.333	938.333	875.75	787.417	631.667	796.833	225.667	241	424.833	441.75	705.417	782.083	951.5	505.833	561.75	433.75	469.5	405.5	740.417	510.75	1179.5	255.5	1293.67	1930.58	415.5
AKIRIN1:protein_coding	350	957	946	1562	1256	720	328	392	410.667	506	1086	1934.67	968	562	629	696	446	706	512	524	1062	391	704	1250	390
MAPRE1:protein_coding	350	814	775	1256	1566	626	219	488	347	415	796	1541	835	382	1181	465	497	673	749	383	925	226	953	1569	451
SEPT7:nonsense_mediated_decay	349.991	752.732	844.244	225.867	386.322	258.453	166.211	207.253	300.683	522.722	188.261	288.083	507.312	263.658	386.122	492.203	280.628	136.828	439.908	119.356	393.1	61.9298	101.125	203.197	70.7944
SEPT7:retained_intron	349.891	752.521	844.144	225.367	385.322	258.253	166.211	207.153	300.683	522.422	187.75	286.961	507.069	263.458	385.622	492.003	280.528	135.306	439.808	118.856	392.9	61.2389	100.214	200.753	70.5833
SIAE:protein_coding	346.667	1775.33	1098.67	1472.67	669.833	1489.17	757.333	450.667	721.333	455.667	801.167	1086.5	1532.33	384	650.667	495.833	431.333	494	898	232	668	152.667	922	1539.17	304.667
FBXO11:protein_coding	346.429	673.571	633.607	3015.71	1205.71	557.857	390.714	306.429	370	490	827.857	1676.43	1076.43	535.714	432.857	670	494.286	842.857	302.143	425	855	498.571	470	1337.86	255.714
DYNLL2:protein_coding	346	873	912	2720	1486	699	413	458	786	573	1489	2992	1161	557	719	807	796	936	765	604	1667	337	794	1821	432
ANKRD9:protein_coding	345	549	290	1136	366	881	247	491	442	497	859	881	524	286	534	412	510	429	425	271	437	310	1148	1556	226
OSTF1:protein_coding	345	432	554	1254	1621	322	129	235	271	544	1562.5	3558	858	438	264	740	653	2064	366	819	1101	547	1152	1931	1177
RAC1:processed_transcript	344.983	717.167	986.3	2237.69	1529.58	623.167	323.167	417.167	324.333	619.133	1111.94	1831.25	1164.38	457.75	391.25	679	590.2	697.333	754.733	617.25	1132.83	326.417	803	1293.47	624.833
RAC1:protein_coding	344.983	717.167	986.3	2237.69	1529.58	623.167	323.167	417.167	324.333	619.133	1111.94	1831.25	1164.38	457.75	391.25	679	590.2	697.333	754.733	617.25	1132.83	326.417	803	1293.47	624.833
GSAP:retained_intron	344.833	739	891.333	1180	1170	649.167	401.333	284.5	311.667	610.5	953.5	1739	880.5	436	360	499	395	698.5	649	433.667	976.667	273.167	490.167	1208.5	197.5
RAC1:retained_intron	344.783	717.167	985.9	2237.29	1529.58	623.167	323.167	417.167	324.083	618.733	1111.94	1831.25	1163.98	457.75	391.25	679	589.6	697.333	754.533	617.25	1132.83	326.417	803	1293.47	624.833
AFF1:protein_coding	344.4	590	601	1810.2	873	596.4	269.2	431.6	176	231.4	582.4	883.6	610.8	164.8	350.2	400	309	265.4	606.4	222.8	745.6	118.6	397.2	646.6	137.2
GSAP:protein_coding	344.167	738	889.667	1180	1170	648.833	400.667	284.5	311.333	610.5	953.5	1738.75	879.5	436	360	499	395	698.5	649	433.333	975.333	272.833	489.833	1208.5	197.5
RHOC:protein_coding	342.454	1189.99	787.343	2276.57	700.359	1319.06	259.475	283.634	243.848	278.515	711.631	859.659	584.858	316.192	594.548	371.841	321.717	239.242	585.346	381.952	565.697	115.162	839.032	808.485	457.879
WAC:protein_coding	341.444	878.578	947.956	2387.82	1645.1	501.444	366.2	525.889	293.044	344.689	1014.18	2177.73	928.867	419.067	382.889	620.889	509.067	832.556	446.489	460.178	1376.49	375.622	836.333	1273.66	368.133
TXNIP:protein_coding	341	267.333	1252.17	1945.33	1064	323	194	867.5	203.833	152.667	454	1889.33	232	180	57.3333	560.667	442.333	687.833	62	352.667	434	297.333	324.333	1187.33	246
RP4-773A18.4:antisense	341	434	915	2072	1877	323	278	482	241	773	800	3029	785	443	386	638	628	1465	210	336	565	377	389	476	367
DEK:protein_coding	340.8	536.4	562.2	3201.13	2454.5	421.2	283.2	289.2	335.4	492.667	1211.4	3045.67	1009.8	841.267	806.1	909.067	672	1322.47	435.067	601.2	1812.07	358.267	450.6	1260.87	448.2
RPS10-NUDT3:protein_coding	340.467	193.425	172.761	376.727	382.388	299.292	104.414	99.2833	177.973	249.469	158.936	882.063	195.427	142.017	106.713	157.929	91.1917	195.35	211.702	160.64	365.489	69.2603	145.91	370.703	84.1
ARPC4:protein_coding	339.794	785.955	557	1491.29	1101.2	784.294	252	296.955	284.409	348.455	935.665	1324.11	713.769	349.455	444	503.455	351.465	486.864	714.566	519.682	942.864	150	609.748	1408.41	515.612
PGD:protein_coding	338.514	1393.58	1276.63	1745.14	1319.66	1444.4	591.6	374.629	636.257	651.114	1370.86	2082.11	1218.94	608.171	532.971	785.943	653.943	922.921	790.914	392.914	778.171	361.886	950.971	1712	327.714
CCNY:processed_transcript	337.048	1165.29	1115.38	2358.67	1081.95	1464.52	403.095	532	632.429	605.905	1280.71	1514.43	904.448	440.667	747.524	614.619	721.524	495.381	918.048	375.048	1108.24	259.857	654.238	1499.9	334.667
MCTP1:protein_coding	336.8	702.8	746	1725.4	1168.8	790	231	239.6	311.8	425.8	872.8	1046	774.6	575.467	632.8	707.6	583.6	515	822	392.8	1246.4	143	421	1114.8	301.6
UBE2D2:nonsense_mediated_decay	336.595	546.581	603.224	2599	1656.14	401.143	326.176	251.286	301.771	439.571	1161.57	2649.14	904.286	437.571	444.143	72.1429	367	927.286	253.738	440.738	926.143	373.857	346	1099.86	193.714
MKRN1:protein_coding	336.511	574.04	823.8	1808.37	1238.19	832.106	268.856	743.94	601.011	575.306	710.346	1660.11	816.156	533.913	449.733	813.3	542.638	895.871	532.356	602.686	1152.5	296.6	1180.13	1703.68	499.597
ARL8B:nonsense_mediated_decay	336.45	588.25	1334.2	2284.85	1493.4	318.7	280.8	558.75	184.7	358.7	834.1	1315.85	760.2	567.05	290.85	661.9	344.55	722.8	500.35	298.65	1116.45	188.35	616.15	803.6	274.35
UBE2D2:retained_intron	336.429	545.714	602.857	2599	1656.14	401.143	326.176	251.286	301.571	439.571	1161.57	2649.14	904.286	437.571	444.143	72.1429	367	927.286	253.571	440.571	926.143	373.857	346	1099.86	193.714
GPD2:protein_coding	336	449.6	906.933	937.467	1315.87	621.333	320.8	221.6	248	527.867	1091.2	1874.27	673.467	581.6	364.8	571.233	255.2	664.667	910.267	746.133	1587.6	162.4	546.4	1310.27	522.4
CDIP1:protein_coding	335.857	629.19	1008.45	716.857	611	1139.43	370.048	356.714	219.167	390.881	601.881	580.881	691.762	409.238	612.524	374.167	248.381	322.524	723.452	436	1048.6	114.19	521.738	917.714	252.548
RAB7A:protein_coding	335.125	1024.61	1033.34	2700.25	2233.88	779.75	375.375	428.75	512.75	567	1635.38	3528	1698.38	625.75	721.964	914.5	772	1344.88	944.25	801.5	1838.38	448.875	1197.86	1933	752.5
RC3H2:protein_coding	335	1031.55	781.667	2490.83	1017.5	899.167	522.5	562.5	314.167	403.333	908.333	1615.83	891.667	472.5	588.333	490	430.833	585	719.167	427.5	1059.17	149.167	614.167	1222.5	359.167
BARD1:protein_coding	334	958.667	1010	4388.67	1495.33	768	684	489.333	520	420.667	1622	2242	1504	458	560.667	758.667	660	1232	397.333	410	748.667	488.667	454.667	2292.67	350
ARL8B:retained_intron	333.85	586.25	1326.6	2276.25	1488.2	318.1	279.4	555.083	182.1	358.433	830.9	1312.05	755.933	564.25	290.05	659.7	343.15	719.4	496.55	295.45	1111.85	187.55	611.95	800.8	272.55
FLI1:protein_coding	332.8	1077.6	1011.2	2391.2	1264.8	1774.4	616.8	403.2	472.8	828	594.4	876.8	1480.8	529.6	596.8	561.6	427.2	448	527.233	384.8	1150.4	359.2	596	1446.4	322.4
AP2M1:retained_intron	332.25	1126.58	1417.92	1975.25	1315.17	1029.25	405.25	479.5	816.083	720.233	1338.67	1926.67	1300	593.917	754.583	740.417	745.083	845.083	920.917	646	1456.08	417.417	1385.17	1776.67	485.917
MOB3C:protein_coding	332.25	129	528	522	486.75	355.75	98.25	332.25	112.5	255.75	395.25	439.5	201.75	231	121.5	359.25	180	316.5	287.25	181.5	444	81	342	767.25	72.75
RMND5A:protein_coding	332	1590.83	992	3679.17	1630.5	894.5	509	569.5	856	746	757.5	982	1324.67	524	667	809	493	581.5	466	306	1406.5	202	382.5	703.833	268
YEATS2:protein_coding	332	907	901	3002	1088	737	476	408	407	503	1400	2855	1027	403	471	750	617	1412	432	505	1054	296	435	1324	204
SKAP2:processed_transcript	331.733	680.883	648.217	1231.73	1236.02	637.467	332.3	184	349.5	519.083	811.55	1178.18	1024.68	486.567	519.033	566.3	421.383	603.917	607.633	463.65	1402.6	229.233	570.45	967.217	342.183
DNAJB6:processed_transcript	331.078	632.628	1054.98	1986.16	787.595	375.013	363.24	577.961	405.092	544.385	826.506	2263.85	618.466	359.374	297.801	794.289	513.779	900.491	227.98	212.206	696.048	197.82	462.61	670.145	244.997
PTP4A2:protein_coding	330	925.333	830.133	2238.83	1590.67	517.333	280.667	378.8	334.083	478.083	830.75	1714.75	1217.42	472.133	550.75	689.333	598.255	810.667	567.417	361.5	990.083	186	459.833	764.25	242.667
HK1:protein_coding	329.833	1432.83	1180.33	3422.67	1739.17	1054.5	389	763.667	866.833	556.667	1428.5	1872.5	1524.67	529.833	673.667	777.833	748.667	749.5	868	326	924.667	288.833	1107.5	1544.67	335
PITPNB:retained_intron	329.714	639.714	620	3053.14	1430	485.714	250.857	269.143	368.857	551.429	1092.29	2247.43	1185.31	513.143	498.857	714.571	496.286	1356.29	366.286	357.143	971.714	450.286	384	900.286	137.714
OR2W3:protein_coding	329.5	915.5	1075	1165	441.5	882	396.5	255	494	506.5	139	76	1093	286.5	495	192.5	104.5	69	413	80	618.5	114	374	409	219
CDYL:protein_coding	328.357	145	453.571	772.143	1162.86	227.857	51.4286	81.4286	167.143	602.143	530.714	1074.29	492.143	625	157.857	485.714	342.429	842.143	461.429	462.143	997.143	117.857	209.286	651.429	135
SMAD2:protein_coding	328.167	1027.5	1348.06	3108.11	899.41	655.833	419.389	423.078	525.056	591.667	1472.39	2601.39	1333.64	588.222	571.333	807.5	676.744	1222.44	545.565	562.333	1319.06	454.778	797.056	1961.83	408
PIK3CB:protein_coding	327.429	804.571	1392	2330.86	2372.57	680.571	344	531.429	441.143	685.714	1042.86	2496	1842.29	501.714	657.714	725.714	466.857	655.429	825.714	559.429	1812.57	152.571	727.429	858.286	367.429
CNOT6L:protein_coding	326.667	688.214	529.048	2699.99	1307.5	580	376.667	399.167	326.667	508.333	873.681	1798.81	1029.17	549.167	511.458	630.833	508.056	902.976	407.5	434.167	1358.21	469.167	479.167	1382.66	310
UBASH3B:protein_coding	326	557	479.25	1119	914	946	263	264	171	310	721	731	585	426	297	573	241	384	608	430	1200	133	662	923	254
GATAD2A:protein_coding	325.833	847.5	766.667	2180.83	896.667	1153.5	349.167	425	392.5	535	816.667	1066.78	745	425.833	640	582.5	385	455	705.833	356.333	999.167	311.667	876.583	1710.17	543.333
HIST1H2AG:protein_coding	325.5	1534	1062.5	2770.34	1960.7	337	171	412.611	377.5	490.111	917.167	1202.72	1019.2	381.091	315	419	583.167	487.611	400.091	284.258	595.956	616.091	1163.78	1172.5	849
FNTA:protein_coding	325.455	489.409	643.626	1839.45	640.217	533.551	231.818	164.455	302.364	435.864	390.944	645.89	919.944	398.773	315.126	334.172	193.318	334.5	186.444	249.955	621.717	259.591	233.636	521.955	147.773
DPY19L1:protein_coding	325	670.5	907.5	1562.5	1378.5	1057	520.5	482	668.5	303.5	1591	2101.5	1021	700	933	617.5	632	853.5	919	391	1927	225.5	1008.5	1555	866.5
SHISA5:processed_transcript	324.613	95.6074	197.045	1660.69	90.1274	109.01	56.7662	127.305	73.533	39.487	126.25	189.62	127.374	45.8736	65.9266	68.6185	76.4191	71.9221	108.253	69.6009	145.305	49.1299	169.082	315.787	92.4905
ACTR3:protein_coding	324.429	861.214	1206.43	882	1548.36	471.229	205	222.729	200.3	459.2	732.357	1221.13	766.529	342.2	338.629	572.029	267.5	586.529	663.836	336.7	1197	109.6	394.2	579	206.329
NDST1:protein_coding	324	484	965	2177	746	1220	328	341	550	771	569	546	667	463	831	511	354	197	555	319	1226	146	478	897	437
HSPB1:protein_coding	323.033	1971.23	1541.73	4737.87	1863.4	1393.2	606.8	791.067	686.133	734	1066.77	2387.3	2125.2	508.133	424.4	653.833	708.133	771.3	694	640.733	778.8	1711.43	4877.93	3148.87	1338.13
AK3:protein_coding	323	615	730	378	1509	582	344	316	616	604	1064	1331	727	550	349	948	737	914	885	236	582	321	869	1937	456
EGF:protein_coding	323	1461	1359	1858	980	903	277	433.667	534	466	1102	1863	1009	502	679	535	405	492	803	507	1159	122	1048	2034	223
RIOK3:protein_coding	322.25	643.35	756.017	1115.52	1087.53	492.167	320.1	191.917	317.333	566.5	231.333	375.25	1134.75	414.667	444.667	453	185.5	217.667	375.083	258.583	1431.17	126.75	339.517	456.6	338.7
C15orf26:protein_coding	322	246	869	236	520	360	76	48	188	176	491	748	339	232	148	491	425	344	371	409	693	76	232	1171	129
SUMO3:protein_coding	321	706.75	818.167	1029.33	1871.08	749	201.167	258.333	394.333	407.333	1523.17	2095.67	1033.83	390.917	716	701.833	553.833	1331.92	1093.5	475.5	1332.17	263.333	982.167	1895.83	625.25
MOB1A:retained_intron	319.6	552	542.4	1466.6	1597.4	360.6	258.8	322.2	231	423.2	769.4	1492.4	841	392	273.6	628.4	405.4	768.6	427.2	352.6	1031.6	210.8	558	1077	524.4
CTTN:retained_intron	318.6	609.6	677.6	2394	1202	712.8	336	453.6	401.8	557.4	1238.6	2068.8	865.8	509	566.8	722.6	697.4	833.4	620.6	551	1197	329.4	1138.4	2396.8	385.4
STRN3:nonsense_mediated_decay	317.667	628.333	459.667	2558.33	1184.58	428.667	295.667	188.667	395.333	473.667	1245	2899.58	1178	710.667	519.333	727.917	679.333	982.833	410.5	423.5	1028	384.25	444.583	1179.92	342.667
R3HDM4:protein_coding	316.9	948.233	845.183	3015.62	1323.08	616.083	320.483	614.167	598.767	565.617	1247.17	2147.67	836.15	474.55	384.8	723.35	531.017	1005.72	516.733	302.583	750.217	676.967	1897.95	2466.69	599.233
USF2:retained_intron	316.734	235.824	404.585	3596.89	1314.05	410.953	207.53	543.467	588.667	512.977	1238.18	1297.58	563.909	637.461	673.864	776.039	625.485	475.088	562.309	573.836	1235.88	403.085	741.482	3546.96	800.145
PTTG1IP:protein_coding	316.533	721.3	312.6	2466.28	1146.87	1178.37	678.467	304.483	484.333	732.617	827.55	1337.42	1124.95	459.667	489.733	443.083	377.617	658	580.483	355.233	863.617	292.867	803.35	1574.5	212.533
TMEM64:protein_coding	316	486	687	1349	778	331	109	273	186	426	434	491	471	352	314	442	335	309	634	429	871	146	442	883	353
ELK4:protein_coding	315	609	848	3442	1092	895	557	651	624	237	681	2468	711	348	404.067	614	478	871	543	387	358	303	482	1785	450
IKBKG:protein_coding	313	1446	1154	2145	1041	1148	422	325	505	781	794	776	1089	357	607	371	294	241	770	199	681.929	272	1129	818	369
PITPNC1:protein_coding	313	891.714	822.429	2686.71	895.429	777.429	426.714	328.714	596.571	541.571	974.857	2689.29	935.857	440.714	496.429	524.714	536.714	923.857	383.857	357.143	591.714	273.857	281.714	1105.14	128
TMEM106C:retained_intron	311.399	228.928	347.385	337.548	1196.19	181.236	75.6971	128.62	188.615	313.88	805.88	1164	469.144	253.558	306.481	517.245	256.181	741.398	422.476	479.382	1251.74	170.159	207.091	714.38	203.413
CAPRIN1:protein_coding	311	963	856	2570	1329	803	522	327	543	524	581	1002	1199	458	593	502	303	494	449	395	1027	264	361	868	220
C1orf198:protein_coding	311	722	865	1786	1227	698	161	146	313	440	695	578	583	525	537	472	331	197	742	483	2140	155	562	610	376
EIF1B:protein_coding	307.917	704.833	2309.08	1146	1773.17	488.25	368.417	646.583	431.333	670.083	791.417	2028.67	1207.33	492.75	367.583	575.333	392.25	1187.33	396.917	306.167	900.833	267.5	808	472.583	190.167
TAB2:protein_coding	306.667	583.333	862.167	1877.33	1352.67	508.667	338	534	297.333	491.467	955.333	1768	694	544	516.667	836.8	566.667	710	526.667	511.333	1102	216	499.333	1240.67	343.333
RAD23B:protein_coding	306.667	518	643	1921	981.667	376.667	240.667	321	274	495.333	1176.67	1915.67	930.667	445.667	367.667	646.333	410	964.333	364	422	686	305.333	587.667	1399.33	337
TWSG1:nonsense_mediated_decay	306.667	715.667	951.667	856	581	889	299.667	300.333	138.667	308.333	330	844.333	800	296.667	385	323.333	206.667	491	412.667	201.333	510.667	115.667	417	463.667	178.333
URI1:protein_coding	306.6	1150.1	1334.2	4843.27	1292.2	1337.62	716.067	438.2	515.2	695.1	1225.7	2836.4	1616.27	550.2	648.2	623.7	593.567	1353.8	413	571.2	817.6	538.3	448	1784.27	174.3
SPPL3:retained_intron	306	435.333	469.333	1468	917.333	604	174.667	302	315.333	450	420.333	825.333	532.667	386	472.667	381.333	332.667	545.333	487.333	315.333	827.333	229.333	455.333	810	254
FER:protein_coding	306	312.75	611.25	2464.5	1062	304.5	228.75	246	261.75	441	851.25	1856.25	859.5	486.75	417.75	498.75	420	606.75	232.5	450	1008	234.75	248.25	837	241.5
JAK1:protein_coding	306	1352	766	1307	592	686	302	183	220	397	202	149	927	293	429	362	118	84	514	184	1162	91	282	330	161
JARID2:protein_coding	304	630	798	4090	1194	457	344	282	394	691	1325	1599	451	341	438	923	680	760	578	433	1658	109	580	1304	278
CDS2:protein_coding	303.75	932.75	693.75	935.25	641.25	1041.75	369.75	434.25	289.5	301.5	753	744	549.75	278.25	611.25	347.25	334.5	169.5	667.5	474	1026	97.5	639.75	1272.75	411.75
UHRF2:processed_transcript	303.157	584.486	831.429	2638.03	773.971	529.886	432.686	392.229	379.629	537.329	817.357	1734.26	788.143	444.086	396.857	541.429	525.771	816.843	378.857	289.1	616.457	238.286	258.257	735.143	168.343
MITD1:processed_transcript	302.476	374.524	406.381	2190.07	1486.12	142.857	131.976	193.524	371.571	496.798	986.81	2393.1	816.714	537.643	463.143	623.548	525.905	948.595	293.905	393.286	790.381	366.738	342.524	969.405	136.31
SSX2IP:protein_coding	302.4	420	651.9	1058.6	1098.9	434.4	270.6	244.1	207	394.2	830.3	1082.4	750.4	358.7	388.1	388.1	329.4	593.2	500.9	322.8	914.3	109.8	365.4	1006.1	310.8
RP11-302B13.5:protein_coding	302.095	779.464	699.738	1204.89	582.555	994.298	387.167	326.417	418.952	435.162	646.095	756.19	770.56	320.964	404.69	478.893	376.214	271.55	768.274	173.417	509.048	132.905	578.717	1362.24	272.738
HIPK3:protein_coding	302	645	448	2634	1155	526	170	311	368	406	1284	1833	929	458	344	524	582	827	508	728	1450	293	908	2521	876
PHF20L1:protein_coding	301.35	659.25	765.75	2503.5	1146.75	752.25	285.75	542.25	399.6	468	802.35	1260.75	798.75	422.25	333.75	520.5	450.75	608.25	459	279.75	1166.1	175.5	390.6	594	150.75
HSPA8:protein_coding	301	341	296	984.333	1196.56	464	215.889	187.778	247.889	150	275.889	1092.67	298.778	143	115	223.778	164.889	719	411.667	214.889	502	120	198	399.778	58
PROSER2:protein_coding	301	253	557	755	947.5	271	109	268.5	128.5	287	703.5	829	327	291	137	304	265	367.5	219.5	98	495	203	848.5	850.5	111
COX6B1:protein_coding	301	827.75	1160	964	1185	644	277	293	481	504	649	859	1319	477	437	717	509	514	486	404	751.75	344	517	740	185
CLINT1:protein_coding	300	463	786	416	1275	303	188	352	253	374	542	1105	437	365	304	524	350	555	595	349	930	222	431	853	225
RPS12:protein_coding	300	1051	592	1093.5	2523.83	758	748.5	693	1098.83	361	587.5	1406.17	744.25	313.5	295.333	519.5	281.5	1079	559	440.167	1212.5	422	1215	890.667	167.5
TST:protein_coding	300	419	415	696	617	566	123	82	219	424	531	730	549	289	222	461	423	578	367	265	565	126	491	766	170
PLA2G12A:protein_coding	299.5	1066.5	1039.5	1201	654	1108.67	396.5	311	345.5	418.667	251	240	965.5	398.5	733.833	451.833	201.5	140	691	150	932.5	47	209	314.667	142.5
PLA2G12A:processed_transcript	299.25	1065.75	1039.5	1200	652.75	1107.08	396.25	309.75	344.25	416.833	250.5	239.5	963.5	397	731.417	449.917	200.5	139.5	689.75	148.5	927.75	47	208	310.833	142.25
GFI1B:protein_coding	299	953	1936	3457	1203	608	618	469	477	629	649	1151	1324	526	334	575	446	399	309	284	914	449	879	1522	397
MICU1:protein_coding	297.571	795.881	1041.82	1478.55	1362.69	744.286	369.214	336.69	296.667	385.857	861.786	1334.31	852.619	427.571	259.214	633.452	347.595	631.833	695.143	500.238	1292.74	259.214	945.167	1677.83	390.857
RAB10:protein_coding	297.333	463.333	517.333	952.333	1074	390	196.667	193	168.333	257.333	658.333	1328	463.333	417.333	218.333	534	301.667	623.333	485.333	512.333	959	119.333	475.667	740.833	358.667
ERBB2IP:protein_coding	297	481	685	1896	1703	392	206	357	268	234	838	1388	631.875	281	537	618	471	850	549	388	992	247	419	893	217
RPS11:retained_intron	296.98	979.623	736.988	996.111	1746.9	772.04	436.524	442.536	815.817	411.071	464.643	1075.64	1026.6	310.905	339.675	450.635	233.778	544.19	471.885	293.063	1041.65	212.349	312.349	466.095	116.333
MTHFD2:protein_coding	296.511	537.178	539.4	857.633	811.911	214.056	163.711	366.078	268.889	242.794	511.722	918.949	737.9	250.333	271.567	393.722	158.356	467.222	273.889	273.333	596.578	389.178	1250.64	1549.12	804.2
DNA2:protein_coding	296	728.8	792.8	3265.6	1403.2	1284.8	557.6	422.4	414.4	643.2	1370.4	2522.4	1534.4	564	549.6	584.8	448.8	1376	364.8	547.2	1142.4	386.4	211.2	823.2	149.6
FIP1L1:protein_coding	295.2	535.756	920.8	2813.6	1188.8	282.4	244	340	342.4	348.8	1337.6	2679.2	817.6	432.625	569.3	473.933	471.825	1508.62	315.2	440.8	612	337.6	372	1174.4	269.6
HSPA4:protein_coding	295	714	1034	5006	1182	1182	479	532	530	463	959	3413	963	555	712	773	582	1066	454	482	1050	301	441	1058	117
BSG:protein_coding	293.196	1294.46	1191.61	1796.73	877.857	1495.89	570.054	526.393	836.625	264.036	749.232	974.679	896.696	443.25	912.179	490.312	418.321	415.75	593.268	310.304	1030.39	204.054	787.839	1234.46	234.911
RGCC:protein_coding	292	392	663	841	1794	384	133	208	154	390.5	710	1527	327.5	396.5	98	608	294	699	380	389	1291	153	251	648	166
TRAK2:protein_coding	291	457	251	1436	721	329	99	407	408	247	455	1008	413	326	619	435	203	470	392	337	696	139	736	670	366
SYK:protein_coding	290	350	291	726	705	581	193	206	154	206	465	615	418	190	186	308	225	305	374	222	810	117	252	649	206
ACTN1:retained_intron	289.683	642.881	853.389	1166.68	773.647	1322.22	313.31	265.571	481.929	571.571	967.883	1453.88	568.762	430.125	393.857	593.833	494.292	767.825	826.817	842.794	863.683	248.429	1216.29	2449.84	766.429
TMEM164:protein_coding	289.6	1161.6	1272.8	3889.6	1033.6	1232.8	617.6	697.6	882.4	672	1001.6	1982.4	1356.8	374.4	513.6	558.4	578.4	938.4	590.4	305.6	804	233.6	439.2	1059.2	197.6
TSPAN18:protein_coding	288.75	52	390.475	2033.38	1335.5	414.875	111	260.75	297.875	657.75	464.375	1066.38	364.125	335	423	720.607	843.25	757.375	236.875	338.5	442.75	239.375	710.25	1428.36	242
CTDSP1:processed_transcript	288.636	298.227	528.61	1260.91	803.182	408.156	140.455	213.636	334.091	351.792	829.545	1499.55	523.636	304.545	262.273	488.515	477.673	549.545	422.727	218.636	493.636	342.727	960.455	1864.97	424.545
NFAT5:protein_coding	288	830	702	2246	1102.67	526	356.667	460.667	361.333	444	817.333	1298.67	637.333	504.667	422.667	666.75	477.333	484.667	430	440.667	1236	169.333	569.333	1066	290
SLC24A3:protein_coding	288	691	849	999	675	1264	425	180	473	730	1273	650	698	434	388	583	260	688	1544	780	1886	221	497	2805	316
ZNF367:protein_coding	288	594	761	2823	1743	434	372	625	451	1204	838	2137	751	553	542	790	334	1253	353	310	1609	234	306	218	295
DERA:protein_coding	288	1175	1880	2076	1527	610	512	312	290	417	443	589	1388	285	367	319	276	221	303.714	175	872	188	520	470	333
C6orf62:protein_coding	287	825	596	1763	903	727	242	260	336	479	694	936	771	462	490	450	351	382	443	262	1312	108	311	657	162
CAB39:protein_coding	287	812	781	1825	1795	548	240	443	275	363	1065	1992	1097	507	368	686	517	850	456	405	1095	348	1073	1018	348
WRNIP1:protein_coding	287	685	907	1984	1243	630	245	337	300	472	933	1647	764	366	428	676	445	742	352	537	1117	259	614	1021	276
EIF5A:protein_coding	286.818	783.518	667.636	872.509	734.982	534.818	189.218	273.636	315	215	466.618	879.527	624.818	206.273	288.818	277.468	247.636	283.818	517.173	239	677.909	143	521.436	723.809	248.273
PCYT1B:protein_coding	285.75	1361	1386.25	4383	2156.75	656	454.5	538	878.75	934	1333.75	2898	1845.25	609	685.75	1030.25	910.75	635	593.75	314.75	1448.5	295.5	495.5	968	244.25
ATP6V1E1:protein_coding	285.667	1074.87	886.333	1307.93	1284	698	338.367	324.6	331.8	510.133	934.467	1685.27	1267.8	478.333	468.067	580.8	397.3	627.8	684.2	525.267	1010.47	221.533	706.967	1131.87	408.933
AMFR:protein_coding	284.25	1776.25	1848	4191.75	1689.75	1284.75	823	655.5	995.25	669.75	2268	1912.75	1910.25	733.5	1311	598	548.25	440.25	835	473.25	2294.25	277.5	972	1143	341.25
LIPH:protein_coding	284	543	627	1870.67	805	259	315	263	341	515	1072	2333	866	582	318	591	530	539	286	220	873	159	287	603.667	133
DUSP22:protein_coding	283.481	583.947	305.228	711.589	585.733	419.645	145.06	234.532	275.615	307.37	420.78	700.809	643.702	172.838	214.504	378.976	231.167	488.991	766.328	171.318	633.169	245.235	586.395	1025.57	283.56
PSTPIP2:protein_coding	283	363	631	860	1006	157	141.5	293.5	98	190.5	804.5	1062	427	270	192.5	356.5	201.5	313.5	255	259	748.5	115	497	623	259.5
TTC7B:protein_coding	282.45	1013.85	991.7	1793.85	892.65	1095.09	452.793	416.7	339.2	474	975.6	1186.35	873.6	431.529	478.5	520.8	360.3	516.9	793.35	583.35	1148.7	168.45	762.9	1711.35	555.75
ACVR1:protein_coding	281	799	677	1793	1447	959	440	386	430	748	1123	1409	633	785	518	585	473	642	692	660	1114	218	799	2372	706
GLE1:protein_coding	281	653	855	2783	1488	389	348	468	465	540	1359	4923	1032	502	472	1136	753	1566	518	427	720	419	469	1410	295
MTMR10:protein_coding	280.5	381	464.5	605	615	517.5	184.5	173	181	338	546.5	806.5	447	358	372	545	341.5	525	615.5	386.5	996	127	399	647	212
ITGB5:protein_coding	277	645	707.333	616.75	366	1026.08	380	116	318	346	107	81	525	257	420.75	171	85	36	477.667	61	336	65	159	344.75	87
RPN2:protein_coding	276.8	1006.4	975.8	2648	1407.2	1235.8	604.8	533.8	356.8	887.4	776.8	1330.4	1243.6	757	422.8	1004.8	821.8	1149.8	577.8	367.6	1303.8	279.4	436	1647.6	318.8
CALM2:protein_coding	276.5	654.429	1041.21	804.286	2173.99	533.214	190.6	244	382.357	736.357	700.929	1173.14	2205.98	611.929	680.286	845.714	501.857	676.548	1051.02	299.214	1002.93	197	505.69	384.429	157.357
ABLIM3:protein_coding	276.048	1016.33	1158.93	1571.31	479.476	1043.35	405.952	298.333	353.476	345.976	415.31	486.012	725.667	275.19	413.571	324.381	268.464	142.69	600.286	132.571	211.762	62.5476	196.881	446.929	125.095
DPYD:protein_coding	276	433	363	587	605	366	139	127	237	339	452	746	346	314	290	496	405	482	447	312	474	118	331	1018	207
ANKRD28:processed_transcript	276	260.8	280.4	1727.6	995.6	205.2	94	221.8	213.2	391.6	651.6	1065.6	520.8	294.4	388.25	648.8	574	988	271.2	208.8	858	287.2	483.2	728.8	252
ANKRD28:protein_coding	276	260.8	280.4	1727.6	995.6	205.2	94	220.8	213.2	391.6	651.6	1065.6	520.8	294.4	388.5	648.8	574	988	271.2	208.8	858	287.2	483.2	728.8	252
CHD2:protein_coding	275.55	507.25	378.95	3267.35	967.417	449.25	297.95	478.1	369.45	420.75	1016.22	2300.95	798.45	467.117	459.95	613.617	582.2	1156.1	375.85	425.35	837.793	409.117	480.4	1462.65	388.7
SLC44A1:protein_coding	275.2	672	432	1592	685.6	932.8	400.8	376	320	333.6	656.8	785.6	525.6	340	520.8	292	308	338.4	536.8	274.4	905.6	142.4	405.6	1001.6	431.2
BLOC1S6:protein_coding	274.75	968.305	885.576	1855.62	871.744	512.917	284.317	257.321	303.167	573.25	683.744	861.617	1098.83	442.667	325.333	521.455	421.288	590.183	600.333	442.25	1539.57	232.583	540.917	997.308	233.75
NUCB2:protein_coding	274.667	421.19	464.786	1917.17	1068.18	381.333	242.635	142.222	241.778	383.04	701.244	1540.41	694.222	323.556	340.444	299.556	342.222	702.952	210.667	247.111	562.635	142.222	161.618	458.578	105.778
P2RX1:protein_coding	274.5	813	1307	1037.5	571.5	978.5	344.5	310.5	554	463	415	529	909	337	590	387	312.5	257.5	902.5	278	857.5	77.5	399.5	787	180.5
P2RX1:retained_intron	274.5	813	1307	1037.5	571.5	978.5	344.5	310.5	554	463	415	529	909	337	590	387	312.5	257.5	902.5	278	857.5	77.5	398.5	787	180.5
RPL15:protein_coding	274.239	1052.84	1156.35	1236.43	1750.68	908.419	394.22	367.252	508.039	560.126	838.595	1314.7	949.039	413.968	339.483	785.139	398.478	814.618	487.097	671.528	1321.64	784.322	1679.9	3287.11	747.601
ATP6V1G1:protein_coding	274	374.5	620.5	851	791.5	455	275.5	277	256.5	393.5	412	789.5	792.5	290	327	296	247.5	291	428	215.5	818	186.5	763	1372	650
SACM1L:protein_coding	273.6	723	1013.4	958.8	915	412.8	262.8	271.2	220.8	297.6	763.8	1399.8	616.2	334.8	256.2	543	319.2	671.4	583.2	393	1157.4	187.8	422.4	766.8	200.4
PPIF:protein_coding	273.6	251.6	662.667	510.6	791.6	805.7	262	196.2	128	392.867	803.8	1263.2	296.6	663.8	157	464.267	305.8	720.367	641.933	843.4	1367.13	105.2	461	2313.47	430.4
HNRNPA2B1:retained_intron	273	780	829	760.5	377	656.4	306	247.4	246.5	364	127.5	97.5	789	262.5	326.5	190.5	98.5	53	384	108.5	354	76	266	397	155
CCSAP:protein_coding	273	585	759	888.75	399.75	456.75	191.25	381	216	147	213	284.25	546.75	220.5	164.25	252.75	114.75	241.5	311.25	182.25	689.25	39	263.25	360.75	95.25
H3F3B:processed_transcript	272.136	431.691	813.267	1485.41	1678.83	232.683	157.124	569.481	168.577	478.281	510.822	1194.89	550.752	232.719	146.46	467.537	308.176	658.537	279.426	378.01	742.088	350.062	658.246	1046.87	350.243
CDK19:protein_coding	272	609	617	1138	865	558	290	389	321	457	636	1188	558	490	467	468.667	376	557	800	382	1048	150	639	922	305
GNB2L1:protein_coding	271.85	842.332	899.346	1046.36	1311.55	670.521	399.755	382.33	657.18	329.183	423.611	1285.53	682.02	260.077	297.78	383.333	310.345	732.804	367.131	325.268	654.071	293.019	463.695	774.188	144.415
H3F3B:retained_intron	271.836	453.406	816.867	1493.33	1682.56	247.217	168.49	582.248	173.992	478.414	512.037	1199.97	559.686	236.135	148.808	471.8	312.243	672.2	280.993	380.676	747.955	366.329	666.261	1062.96	353.776
EXOSC1:protein_coding	271.8	996.2	961.6	3914	1119.8	1424	495	555.4	617.6	854.2	1125.8	2828.4	952.6	352.8	587.4	756.4	601.8	1595	362.2	653.2	1120.6	446.8	390.6	1549	165.8
NUMB:protein_coding	271.657	689.893	470.571	1417.71	1281.37	342	270.857	371.143	300.857	399.39	654	1726.23	717.429	365.886	412.286	688.229	401.943	604.229	322.229	222.857	553.714	142.247	402.743	692.532	149.943
VAMP7:processed_transcript	271.5	509.5	818.5	1346.5	1381.67	341.5	316.5	284	275	640	1582.5	2257.17	1150.83	490.5	447	605.5	595	1111.83	405.5	443.333	1588	227	604.333	979.167	192.5
VAMP7:protein_coding	271.5	509.5	818.5	1346.5	1382	341.5	316.5	284	276	640	1582.5	2257.5	1151	490.5	447	605.5	595	1112	405.5	443.5	1589	227	604.5	979.5	192.5
ABHD17A:protein_coding	271.2	826.85	616.733	1361.63	565.517	650.967	183.7	331.6	348.9	352.567	763.7	949.133	581.358	305.892	596.195	333.867	312.883	305.533	682.742	276.492	764.533	324.483	1055.27	1915.67	513.236
GLA:processed_transcript	271.2	1071	1219.2	1286.4	846.6	284.4	417.6	279	173.4	360	922.8	1260	754.2	303	292.8	430.2	427.8	631.2	226.8	362.4	771.6	246	875.4	1176	273.6
PCSK6:processed_transcript	271.111	973.833	911.389	1048.83	651.167	2446.94	511.056	263.222	590.333	485.389	889.222	788.778	768.056	379.667	1223.44	468.722	376.389	370.444	1316.5	461.389	1056.61	123.778	704.056	2322.89	465.611
MYCT1:protein_coding	271	185	890	690	1294	246	134	576	170	183	269	728	441	388	265	627	234	965	353	346	509	135	337	821	293
ABHD17A:nonsense_mediated_decay	270.533	826.517	615.622	1357.97	564.183	648.8	183.367	331.6	347.233	350.9	761.033	947.133	579.608	305.142	595.576	333.033	312.55	304.2	680.492	274.242	760.7	322.65	1053.77	1910	511.426
ABHD17A:retained_intron	270.533	826.517	615.511	1357.97	564.183	648.8	183.367	331.6	347.233	350.9	761.033	947.133	579.608	305.142	595.576	333.033	312.55	304.2	680.492	274.242	760.7	322.65	1053.77	1910	511.426
BTN3A2:protein_coding	270.498	468.829	380.462	1594.73	388.712	868.498	446.997	293.189	542.389	437.544	459.167	253.264	1068.55	445.534	214.933	461.835	371.01	300.278	540.927	344.218	436.177	304.844	1341.96	2105.53	498.056
IRS1:protein_coding	269	66	171	1251.5	314.5	75	25	76.5	86.5	124	139	115	142.5	91	138	187	82	33	96.5	61	381	40	160	166	55.5
MAF1:protein_coding	269	1216	680	1327	1053	963	350	396	621	404	749	1048	900	363	786	422	408	376	534	260	968	327	1327	1738	472
PARK7:retained_intron	267.778	1194.14	1085.43	1593.53	1131.07	648.5	363.889	462	531.96	657.365	963.778	1944.18	1238.76	604.867	577.397	560.111	789.876	856.644	590.952	398.2	922	344	887.778	1483.78	424.867
RASA1:protein_coding	267.2	339.2	319.2	1429.6	944	352	170.4	158.4	296.8	305.6	869.6	1184.8	788.8	402.4	317.6	521.6	313.6	639.2	230.4	280.8	612.8	219.2	244	620	152.8
WRB:protein_coding	266.833	182.333	175.667	153	173.5	151.667	32	83	38.5	323	126.5	196.833	97.6667	127.667	38.5	261.5	193.333	144.5	205.5	174.833	350.333	72	304.167	920.667	96.8333
PPP1CB:protein_coding	266.667	1017.5	720.667	1552.42	1430.83	949.917	664.167	634.167	826.667	461.667	1199.17	3163.33	952.5	406.667	494.083	634.667	599.167	801.583	643.333	446.667	1102.42	316.667	863.25	1621.58	582.5
ITFG1:processed_transcript	266.5	959.571	1054.86	1458.93	813.929	565.571	284.929	478.429	369.5	482	349.071	669.071	770.714	483.929	401.214	445.786	264.5	300	461.286	201.857	820.214	146.357	522.929	519.571	280.643
DR1:protein_coding	266	590.202	454.154	759.038	897.143	326	116.048	230	182	299	289.048	403.381	606.154	397.048	251.059	436	145	224.143	569	423	1017.05	120	469.048	757	213
GNB1:retained_intron	265.5	993.467	914.333	1077.9	642.067	1181.53	324.5	355.333	446.833	452.333	704.5	1001.8	889.467	359.8	527.733	625.75	382.067	422.333	1015.23	330.167	454.733	153.567	644.233	1263.97	304.5
GCOM1:nonsense_mediated_decay	265.378	162.14	352.381	5946.95	1206.88	96.2596	89.2608	96.9712	183.948	137.747	280.086	330.038	645.607	580.928	420.771	630.726	113.836	70.3558	177.03	33.0823	211.237	109.942	283.217	1139.87	101.99
NDUFB4:protein_coding	265	665	3322	1017	1109.4	273	262	557	163	199	428	717.8	655.4	293	139	460	266	289.4	324	279	609.4	119.4	470.4	434	126.4
TPT1:processed_transcript	264.571	742.648	583.973	911.193	1434.38	571.354	339.286	308.079	690.508	722.42	1024.71	1251.25	1465.72	511.786	494.148	628.524	415.825	661.32	791.333	233.027	802.127	127.937	324.333	497.11	111.057
SRSF8:polymorphic_pseudogene	264.5	586.5	911	1224.5	748	317.5	197	236	319	465	617.5	924.5	591.5	415.5	317	617	439	487.5	382	134	545.5	173	457	646	200.5
SRSF8:pseudogene	264.5	586.5	911	1224.5	748	317.5	197	236	320	465	617.5	924.5	592.5	415.5	317	617	439	487.5	382	135	545.5	173	457	646	200.5
RAP2B:protein_coding	264	322	403.5	1817	1313.67	364	165.167	298.333	251.667	456.333	927.5	1278.33	495.833	320.833	242.333	632.5	479.667	651.333	342.667	305	600.333	857	1523.33	2320	310.333
PIK3CG:protein_coding	263	219	208	572	508.8	248	66	84	94	210	437	577	270	232	181	318	179	223	463	318	622	57	176	662	163
TPM1:retained_intron	262.909	364.182	630.909	1191.94	665.597	715.252	82.7273	210.909	313.273	520.712	475.273	713.636	844.909	247.636	217.636	429.234	427.455	520.545	678.87	500.182	893.636	91.4545	253.818	714.727	373.273
PLXDC2:processed_transcript	262.667	569.667	485	1082.67	847	545	240	303.333	274.333	299.333	858	1219	440	411	352.667	374.333	391	478.333	467	386.667	947.333	97	366.667	796	243
RAB5B:protein_coding	262.5	1285.35	851.933	1483.95	876.75	924.75	426	441.75	572.064	554.333	906.75	1706.85	1018.43	442.5	554.333	600.75	546	603.6	716.25	430.5	894.6	191.25	673.35	1128	434.25
SNTB1:protein_coding	262	221	225	319	829	352	177	111	167	569	621	1002	463	295	267.667	718	269	592	590	340	882	174	489	987	218
GOLGA7:protein_coding	261.6	653.467	898.267	703.867	1219.73	419.867	176.8	283.95	412.667	455.2	1113.47	2033.33	1038.4	361.467	302.4	727.867	428.8	763.733	612.667	450.4	1494.13	167.2	524.8	715.2	211.067
ISCA1:protein_coding	261.1	628.321	789.767	554.8	642.867	376.417	164.7	290.583	189.75	246	240.667	535.255	603.717	299.917	188.25	251.3	222.583	376.417	343.8	156	373.5	75	244.467	358.333	185.25
GRK5:processed_transcript	261	549.667	297.667	1212.33	530.667	402.667	124.667	258	220.333	293.667	552	452.333	488.333	198	328	331.333	260.333	200.667	445.667	366.333	882.667	100	465.333	1062.33	298
CNTLN:protein_coding	261	235	255	1139	823	419	117	149	205	305	384	718	521	413	345	382	184	368	243	266	744	109	142	263	67
LAMP2:protein_coding	261	552	451.833	606.667	785	364	269	173	292	199	595.25	1209	749.361	323	471	476	326.833	829.125	437.25	547	729.25	229	764	1295	478
CLTC:protein_coding	261	1526	1018	1099	1728	1253	419	465	571	817	835	1800	1459	561	544	897	729	617	1375	472	2096	190	633	947	305
ST6GAL1:protein_coding	260.667	493.417	651.35	1559.33	394.667	477.333	198.667	251.333	254.667	297.333	401.267	460.667	620.667	277.333	419.333	420.667	327.2	137.333	420.667	123.333	744	96	410	726.667	141.333
UBE2L3:retained_intron	260.25	841.5	966.083	1167.33	1433.12	537.917	480.083	319.417	271.667	309.667	890.75	1812.12	965.75	319	331.25	508.333	418.833	563.417	415.75	356.083	1018.5	197.25	519.667	634.833	238.75
ITFG1:protein_coding	259.667	939.571	1025.52	1428.76	794.762	552.905	277.095	468.095	361.333	474.333	342.571	646.905	759.381	475.762	392.048	434.619	256.333	294	452.952	200.857	809.381	145.857	521.762	519.238	279.81
GOLIM4:protein_coding	259	328	472	1702	1099	305	234	208	354	377	731	2054	582	401	196	571	326	842	254	288	792	402	243	893	155
RHOBTB1:protein_coding	258	638	539	2931	696	592	232	283	383	357	806	1298	432	336	221	380	498	417	297	197	878	340	803	996	266
PAIP2:retained_intron	257.8	480.933	650.467	1788.33	1536.6	326.967	235.4	300	351.817	575.767	588.133	1497.87	1033.13	570.167	637.786	801.617	482.136	895.467	458.2	330.5	1165.53	205.8	390.533	552.867	214.967
CARD16:protein_coding	257	1086.84	760.6	1562.8	900.035	451.8	368.8	246	393	511.8	907.8	2502.24	886.471	178	273.556	414.8	541.706	616	648.8	364	797	287	879.235	502.271	183.235
PTGES3:processed_transcript	256.833	476.083	510.367	2445.43	1122.15	404.517	225.367	274.217	293.05	418.4	884.617	1830.17	1112.13	436.583	381.717	501.85	445.917	963.533	302.167	269.25	748.95	334.333	363.15	800.783	127.167
SRP9:protein_coding	256.6	473.933	625.267	934	1149.47	319.333	183.833	293.2	175.267	341.6	426.4	1099.4	475.333	271.933	194	487.067	278.333	729.2	352.667	200.533	649.933	232.6	459.667	499.8	220.533
MEIS1:protein_coding	256.136	432.127	1351.66	3016.61	1317.32	500.664	299.292	867.173	265.262	349.094	638.864	1799.42	516.211	390.263	307.771	578.643	514.097	1120.32	324.53	404.712	728.559	175.387	469.159	789.284	198.566
SOD1:protein_coding	256	739	702.667	611.667	871.333	711.333	295	351.667	324	346	534	934.333	557	225.667	223	360	196	586	487	322.333	773.333	103	631	449.667	138.667
C12orf57:protein_coding	256	287	393	183	678	198	99	188	146	163	479	646	440	221	216	308	245	428	269	245.714	305	271	753	1519	338
ST7:protein_coding	256	370.4	508.8	597.6	880	399.2	129.6	128	173.657	243.2	368.8	370.4	542.4	324.8	426.4	359.2	180	205.6	399.257	214.4	1144	89.6	350.4	679.2	233.6
RABAC1:protein_coding	255.429	722.857	604.571	896.107	597.821	686	420	253.196	432.571	304.054	440.054	757.25	738.911	339.429	423.429	508.232	378.286	410.339	381.196	231.429	459.429	157.768	426.286	829.714	125.143
LTBP1:protein_coding	255	701	684	1412	541	1134	385	264	357	304	423	903	677	298	289	313	272	362	605	334	524	265	743	1462	340
ATP6AP2:protein_coding	254.167	406.667	449.167	333.278	520.833	556.667	344.167	120	369.167	326.611	359.167	633.278	837.667	280	352.444	355.333	245	347.5	476.667	245	740	95.8333	641.611	899.833	292.5
NBR1:protein_coding	254	672	638	1050	1515	485	313	448	266	383	795	2614	745	371	353	758	550	952	553	358	1017	178	460	799	172
ARL15:protein_coding	253.8	396.4	1381	1200.15	615.533	192.617	89.5333	293.867	194	310.933	241.333	340.8	1115.73	165.467	316.267	446.667	233	179.533	332.867	112.6	801.633	78.9333	276.733	378.2	146.733
GUCY1A3:nonsense_mediated_decay	253.567	599.425	247.833	733.6	332.367	282.133	149.033	163.5	167.63	181.967	507.8	614.1	365.9	102.533	140.2	287.4	211.2	180.6	496.767	267.5	545.067	104.367	572.6	1302.97	262.933
C19orf43:protein_coding	253.5	456.6	448.7	1178	984	440.5	166.5	235.6	247	398	607.2	1029	566.5	433	355	465	324	818.6	376.7	442	948	194	436	795.3	266
G6PD:protein_coding	253	844	782.833	1072.83	585	1443.67	304	219	418	342.833	546	968	676	519	534	346	385	331	764.667	410.8	536	178	1200	1710.83	610
FAM110A:protein_coding	253	148	512	2350	998	137	47	127	66	117	468	798	310	238	122	367	261	400	124	100	369	518	805	1190	111
PLEK:protein_coding	253	833	742	1026	774	819.5	431	360	177	233.5	418.5	662.5	644	520	379.5	338.5	133	261.5	911	232.5	692	58.5	371.5	679	218
PLEK:retained_intron	253	832	742	1026	774	818.5	431	360	177	233.5	418.5	660.5	644	520	378.5	338.5	133	261.5	911	232.5	692	58.5	371.5	679	218
RNASEK:protein_coding	252.575	955.493	666.849	2298.27	917.019	729.535	350.769	228.601	383.761	292.298	1376.19	2186.09	1349.31	579.551	468.772	660.107	718.09	1073.27	507.607	666.891	1213.17	615.385	1229.07	2797.74	735.192
C2orf88:protein_coding	252	273.857	438.857	1281.55	1177.12	140	132	151	169	337.857	450	842.571	496	298.857	165	411	214.857	518.571	241.857	309	728.857	218	523.429	624.429	344.857
SPTBN1:protein_coding	252	49	409	208	324	927	53	120	145	95	426	842	268	229	88	404	173	181	622	326	673	77	398	1412	168
AKT3:processed_transcript	251.417	449.25	368.083	1660.7	958.613	347.625	163.875	150.292	377.292	426.152	1027.24	2032.92	616.542	471.083	565.208	669.25	402.75	906.333	356.667	289.5	726.608	188.417	232.458	764.488	184.917
CNOT4:protein_coding	251	454	850	1227	526	261	141	157	213	317	236	389	622	297	301	313	181	171	194	119	671	115	159	358	186
PPP6R1:protein_coding	250.667	1509	1393.33	2070.5	532.667	2187.5	593.333	409	1033.67	452.333	1157.83	1110.5	971.333	314	734.167	398.667	439.167	307.833	907.167	422.333	1292.17	234.667	1122.67	2361	471.167
PGK1:protein_coding	250.5	1338	1164.5	925.5	975.75	1299.25	399	236.75	458.5	523.75	825	976	897	349.667	481.75	379.5	329	327	840	200.75	432.75	156	762.75	1362.25	410.036
CALM1:retained_intron	250.4	451.914	582.114	1141.53	1087.7	655.244	209.367	194.571	229.314	379.019	913.657	1564.26	811.257	393.943	432.8	555.086	288.505	721.2	445.029	411.486	626.343	177.371	587.714	997.794	441.029
SCFD2:protein_coding	250	248	540	1050	744	342	229	205	376	620	1212	1769	660	733	241	896	694	1050	475	776	1264	328	445	2126	373
PELI2:protein_coding	250	1420	1264	5926	2065	973	450	1086	831	1116	1430	2818	1432	672	885	921	1158	1323	510	367	1159	482	773	974	155
GMFG:protein_coding	249.667	534.5	940.75	1033.58	1328.42	311.333	313.083	378.333	196.75	290.333	523.667	994.333	520.25	265.583	255.417	521.333	429.333	436.25	336.25	153.75	480.75	172.417	425.667	345	133.667
PPP6C:protein_coding	249	489	770	956	2004	245	199	312	274	377	961	2996	796	419	418	762	575	1248	419	412	1023	208	539	870	310
RHOF:protein_coding	249	241.071	371	247.857	542.214	391.214	159.214	115	145.5	268.357	250.667	368.814	270.214	187.857	310.357	334.571	130.357	370.357	295.357	374.714	631.357	113.857	576.857	605.482	4
SNRPN:protein_coding	248.956	713.138	482.636	1392.36	844.985	557.31	316.154	253.679	469.131	414.569	1166.68	2297.01	1003.26	352.792	410.623	508.969	638.227	812.323	466.846	569.569	922.4	368.446	1049.95	2029.38	341.2
DOK2:protein_coding	248.786	446.071	603.171	1155	609.6	580.071	236.071	183.143	294.571	291.671	597.429	855.286	513.429	280.071	384.671	302.386	288.071	519.714	394.143	434.714	672.071	363.071	1867.57	2798.93	440.571
NDUFA5:protein_coding	248.667	290	568.333	380.667	1084	237.333	114.667	79.3333	142.667	225	588	1126.4	562	290.571	252.667	454	169.333	636	500	332.5	645.42	96.6667	391.333	593.333	287.167
KMT2C:protein_coding	248.343	735.162	724.303	2129.89	710.143	512.229	251.886	319.771	342.571	356.267	611.371	1147.29	778.314	302.352	296.971	413.2	333.343	472.629	413.657	216.343	800.571	151.343	344.914	618.143	111.057
GBP4:protein_coding	248	21.0909	23.5	225.515	35	38.25	31.25	13.0909	15	9.09091	17.697	39.1818	36.3333	4	15.3333	14	8	21.1818	19.2727	6.45455	45.6818	3.09091	22	34.2727	5.66667
UBALD2:protein_coding	248	1225	2052	2729	1973	784	458	661	685	691	1462	2098	1364	330	741	943	730	759	495	522	1250	1512	3510	2936	970
MAZ:protein_coding	247.273	925.392	821.818	1988.18	571.692	1550.91	307.273	390.909	506.364	359.091	836.301	625.392	740.909	287.273	778.182	304.483	353.636	265.392	751.818	417.273	1110.85	125.329	747.21	1797.43	248.587
GNA12:protein_coding	247	539	532	526.667	631	1124.8	271	256	439	403	864	1188	494	364	389	440	375	279	685	280	639	156	632	1551	224
RBL1:protein_coding	247	550	391	1960	913	445	272	219	275	382	885	1039	717	504	534	430	399	706	208	199	554	187	189	586	117
TVP23B:protein_coding	246.727	380.727	884.508	730.886	1057.2	180.182	158.871	196.364	192.636	398.78	458.409	1244.39	497.727	382.909	228	359.273	255.818	538.152	372.598	225.015	800.818	111.909	366.04	525.864	220.545
MGEA5:protein_coding	246.4	812	856	2160	589.6	967.2	472	465.6	404	457.6	616	900	775.2	289.6	466.4	405.6	348	448.8	376	240	604.8	86.4	227.2	737.6	144.8
CGGBP1:protein_coding	246.25	644	727	1428.75	1099	306.75	267.75	397.75	291.75	381.25	996	2130.75	754.75	469.75	370.25	633	557.75	1162.25	366.5	528.25	939.75	285.25	726.75	1353.75	543.75
TNIK:protein_coding	246	711	650	2403	1155	716	343	500	382	365	661	1370	708.909	237	412	490	426	435	481	466	899	226	536	714	163
UBA52:protein_coding	246	998	1083	1275	2843	646	532	473	1039	463	1112	2645	1994	577	575	594	691	1575	390	511	1034	549	1101	1048	337
WRB:retained_intron	245.944	166.111	167.222	146	164.5	135.222	30	78	29.5	283.667	117.5	186.611	90.2222	119.222	34.5	248.167	181.444	136.167	198.5	167.611	331.111	64	271.389	849.556	93.9444
TALDO1:nonsense_mediated_decay	245.733	667.733	675.133	1518.4	914.333	624.2	202.533	259.4	360.4	436.133	1038.64	1369.13	666.333	308.933	300.933	384.333	419.4	438.4	475.133	404.067	789.267	475.2	1645.67	1808.4	632.067
RPL11:processed_transcript	245.15	544.4	460.05	895.9	1911.85	338.1	239.9	393.9	402.5	240.6	392.35	1752.35	452.5	220.2	176.95	291	232.85	915.3	170.7	280.2	801.95	317.4	355.7	514.95	82.95
TBXA2R:protein_coding	245	341	451	2246	546	274	135	210	152	357	387	275	435	291	500	272	184	225	310	198	590	245	957	1375	326
HLA-DPA1:protein_coding	244.933	0	182.45	813.417	760.733	92.45	132.15	111.667	219.45	276.133	461.467	1319.18	0.6	132.733	167.55	1.5	213.667	474.517	146.9	95.9167	158.4	254.467	248.25	353.833	73.5667
RAB37:nonsense_mediated_decay	244.667	625.333	511.5	1248	773.667	561.111	395.167	334	274.5	401.5	1058.17	1512.5	697.944	363	265.333	470	393.5	665	470.5	261.5	819.833	120.667	486.167	811	185
RAB37:retained_intron	244.667	625.333	511.5	1248	773.667	561.222	395.167	334	274.5	401.5	1058.17	1512.5	698.056	363	265.333	470	393.5	665	470.5	261.5	819.833	120.667	486.167	811	185
LEPR:protein_coding	244.167	303.333	265.833	571.667	880.833	175.833	102.5	112.5	157.5	351.667	402.5	745	405.167	378.333	310	571.667	265.5	452.167	227.5	230.833	721.667	136.667	221.667	775	277.5
FNTA:processed_transcript	244.023	366.745	482.242	1378.02	479.822	399.572	173.591	123.273	226.568	326.693	292.458	483.736	689.208	298.739	235.867	250.22	144.716	250.125	139.833	186.648	465.947	194.08	174.682	389.898	110.489
HGD:retained_intron	243.333	180.667	120.333	346.333	1470.67	121.333	43.6667	50.6667	187.667	403	645.333	978.667	751.5	287	316	582.667	253.167	738.667	239.333	90.6667	435	257.333	234.667	383	118.667
TACC1:protein_coding	243.2	984.132	735.565	1508.81	684.01	921.029	352.178	480.178	302.489	421.6	622.419	1124	642.41	365.6	443.378	462.41	371.2	414.4	720.932	413.708	891.308	154.4	639.425	1388.15	388.81
RASGRP2:protein_coding	243.089	541.756	916.429	1559.86	448.714	399.411	221.679	293.625	355.143	449.625	501.911	657.875	723.839	249.321	337.893	384.232	303.554	227.446	327.875	160.679	369.286	234.161	669.179	646.827	191.179
DHRS3:protein_coding	243	41	258	904	368	462	41	23	202	256	600	1206	590	255	61	307	340	425	111	100	315	207	170	615	306
LYL1:protein_coding	243	328	643	1458	487	324	153	404	146	223	489	421	440	153	127	424	224	251	214	200	380	133	493	479	97
STK40:protein_coding	243	1043	1044	3224	903	1038	300	423	495.5	495	956	1295	982	401	826	414	457	434	525	305	723	207	629	1369	467
HMGB1:processed_transcript	242.667	360	560.333	930.333	712	406	158.333	291	327	445.667	286.667	636.333	563.667	321.667	435	449	259.667	375	344.667	140	434.333	108.333	225	342.667	161.667
C14orf2:protein_coding	242.667	965.714	1325.94	1921.98	1681.16	506.405	298.286	326.952	316.414	613.281	934.914	2840.34	1481.5	454.476	342.857	676.571	675.333	1083.72	407.619	335.81	935.238	358.595	744.714	833.848	253.905
SSR1:protein_coding	242	313	305	397	1140	305	173	160	267	287	446	1406	487	345	267	389	420	972	345	276	1054	160	421	661	309
ATF2:protein_coding	241.049	635.671	466.283	1457.76	687.741	444.469	247.063	283.084	262.304	333.804	616.203	1632.71	852.413	385.622	290.147	450.43	370.839	711.587	267.238	179.923	424.755	166.867	203.367	701.762	164.122
ZFAND1:protein_coding	240.222	412.389	682.064	617.198	1772.21	67.5	62.6111	267.115	129	393.111	1744.94	2668.48	781.906	526.961	386.957	800.263	622.791	1572.6	332.874	348.068	832.707	317	467.504	804.831	225.068
YWHAQ:processed_transcript	240.083	673.333	856.75	759.75	714.75	519.25	208.5	126.333	321.833	352.5	338.583	627.417	863.167	253.083	307.583	434.917	171.917	232.083	342	270.5	655.667	104	293.25	495.167	207.667
UBE2E3:protein_coding	239.939	737.323	1067.94	788.374	724.242	646.525	216.859	184.859	192.747	416.606	192.323	221.444	686.657	343	458.323	464.72	166.192	121.97	665.101	304.323	827.707	107.828	218.556	575.051	249.273
UQCR11:protein_coding	239.667	799.667	844.833	560.667	401.167	323.833	160.667	136.833	281.433	285.833	354	516.333	579.667	141	272.333	270.667	214.433	294.333	261.667	211	386.5	230	487	543.667	190
FN3K:protein_coding	239.5	862	687	562	666.5	1158	169	86.5	252.5	263.5	490	1066.5	412.5	184	178	237.5	145	474.5	734.5	258.5	205	101	965	1394	367
CHD9:retained_intron	239.167	400.833	368.167	1169.5	652.5	280.667	216.833	160.667	246.5	412.333	716.833	1432.67	785.333	352.167	332.833	504	377	631.667	235.667	198.833	544.833	165.333	203.167	591.167	109.5
UQCRH:processed_transcript	238.25	969.3	1240.2	1027.3	1053.4	570.5	265.75	255.6	297	541.6	643.6	1694.6	1294.6	345.5	333.5	612.75	481.8	946	463.65	434.2	679.75	422.55	689.35	1100.65	189.95
PNRC2:protein_coding	238	331	1494	903.667	1313	215	185	500	99	192	292.667	1441	596	258	252	405	291	843.667	286	229	391	141	334	426	142
UBR4:protein_coding	238	844	697	1753	534	645	336	301	323	361	388	428	732	254	384	305	218	149	414	153	753	83	226	444	132
GLUL:protein_coding	237.943	416.857	296	2592.82	858.99	387.276	128.667	277.905	227.238	523.411	289.448	618.152	432.476	264.286	263.81	360.571	303.333	354.4	264.667	166.976	538.667	134.667	300.762	580.971	223.333
GNB5:protein_coding	237.6	853.8	804	549	568.8	952.2	277.8	262.2	393.6	384.6	527.4	694.8	709.8	342.6	538.2	433.8	241.2	312.6	575.4	483	724.8	88.8	523.1	1004.4	208.8
ELOVL7:nonsense_mediated_decay	236.643	218.143	296.771	1005.96	1035.96	174.143	156.286	165.429	140.143	271.286	838.857	2212.61	474.25	408.429	283.536	551	346.486	1159.54	322.429	606.286	1101.07	302.143	581.821	1203.54	437.714
PCNP:processed_transcript	236.167	590.567	788.567	704.733	661.3	231.05	182.417	197.8	165.567	245.567	659.3	693.067	666.95	332.167	236.2	411.1	202.25	393.167	398.15	324.8	772.433	169.8	442	611.133	183.333
UGP2:protein_coding	236	294.4	486.4	523.2	475.2	180.8	129.6	128	112	247.367	308.8	620.8	464	192	96.8	256.8	166.4	204	327.2	220.8	660	146.4	445.6	587.2	160.8
SRC:protein_coding	235.714	486	540.857	1388.57	475.714	505.714	155.143	359.143	196.286	270.857	280.286	484.286	463.714	224.571	307.714	377.143	181.714	196.286	390.857	186	527.143	51.4286	283.714	468	102.857
AP2B1:protein_coding	235.5	877.417	567.75	1021.5	311.917	591	378.75	213.75	342	445.5	172.5	338.167	1035	276	423	250.5	191.25	83.25	357.75	98.9167	524.167	56.25	178.5	267.667	120
TFPI:retained_intron	235.5	585.35	540.1	959.25	1218.2	313.85	205.25	237.1	337.05	563.2	560.45	1708.05	687.35	369.2	327.95	539.75	485.6	945.9	419.35	225.55	643.05	169.15	410.75	737.55	275.85
RNF115:protein_coding	235	436	371	994	984	494	190	209	296	230	648	991	596	305	815.05	465	292	263.611	415	291	893	71	226	695	237
SPTSSA:protein_coding	235	526	500	226	457	582	165	107	196	283	285	394	495	173	269	210	121	206	452	87	324	79	403	408	149
H19:lincRNA	234.9	57.6	62.1	364.433	326.7	143.1	11.7	67.5	184.5	113.4	235	2018.73	74.7	88.1333	63	136.8	242.2	96.3	54	198.9	487.8	152.1	88.1333	570.8	206.1
C7orf55-LUC7L2:protein_coding	234.857	333.429	731.143	2107.71	1225.29	297.857	256.714	331.714	326.143	436.286	1130.14	3094.71	928.714	410.571	403.714	630	602.143	1361.57	432.429	647.143	1359.43	249.429	361.714	1504.29	284.143
LY6G6F:protein_coding	234.75	477.833	792.433	995.183	505.417	530.533	233.083	338.367	335	178	375.867	540.233	550.233	310.25	264.833	335.167	248.917	225.833	658.25	101.083	149.283	114.917	531.033	1095.53	238.75
TAOK3:protein_coding	234.667	488	744	1076.67	585.167	500.667	234.667	380.667	195.833	304.667	596.333	881	654	226.667	234.833	487.167	396.667	265.167	458.5	446	528.667	142.667	634.667	1306.33	248.333
P2RX5-TAX1BP3:nonsense_mediated_decay	234.5	1188.2	786.7	1629.3	1005.5	964.2	455.5	431.3	515.2	468.7	801.7	1270.6	1015.7	384.5	778.5	499.7	453	592.7	522.1	383.5	912.4	188.4	669.1	1347.2	264
TAX1BP3:protein_coding	234.5	1187.5	786.5	1627.5	1002	962.5	455	429.5	514.5	468.5	801.5	1270	1015.5	384.5	778.5	499.5	453	592.5	522	383.5	912	187.5	669	1347	264
KLF9:protein_coding	234	175	311	677	437	177	45	196	56	187	227	281	180	146	138	342	142	183	180	220	408	174	396	610	107
CRBN:protein_coding	233.429	437.619	1734.76	2359.9	1199.81	267.095	266.952	488.857	189.619	309.524	282	367.524	843.429	307.714	241.905	611.905	241.143	466.857	416.762	258.19	656	91.3333	269.238	308.762	164.286
PLEKHF2:protein_coding	233	473	2927	1777	938	208	321	1209	62	189	166	661	299	114	57	225	132	486	147	87	193	112	326	310	63
SNAP29:protein_coding	232	666	690	1161	1209	538	235	386	379	414	627	1392	721	357	444	491	455.667	412	539	282	892	112	376	764	214
FRMD4B:protein_coding	232	382	1103	321	213	320	385	179	26	156	10	35	307	118	114	108	19	13	93	41	396	14	48	64	46
ATE1:protein_coding	231.857	369.857	443.714	1328.29	631.714	409.571	237.857	243	269.857	278.857	761.714	1354.43	575.714	333.714	221	351.857	357.857	721	370	401.857	851	190	573.714	1290.57	337.714
RPL27:protein_coding	231.833	607.167	453.833	709.429	1634.4	334.333	303.417	332.5	388.167	216.833	293.571	1360.9	439.917	164.833	171.667	265.667	190.833	641.667	156.833	155.833	493.238	148.833	151.929	225.167	37
ZMYM2:protein_coding	231.75	491.25	464.25	1401	749.25	369.75	326.25	249.75	224.25	333.75	699.75	1548.75	600.75	234	273	435	402.75	805.5	211.5	335.25	645	219	311.25	996	171.75
TMEM55A:nonsense_mediated_decay	231.667	787.167	1885.67	2023.67	1559.83	443.333	347.667	410	240.167	521	1014.5	1892	933.833	428	355.167	664.833	365.5	978.333	551.667	683.5	1188.83	295	696.167	1330.17	563.667
CTDSP1:protein_coding	230.909	238.482	423.117	1008.73	642.545	326.753	112.364	170.909	267.273	281.662	663.636	1199.64	418.909	243.636	209.818	391.212	382.218	439.636	338.182	174.909	394.909	274.182	768.364	1492.21	339.636
GPI:protein_coding	230.867	2609.12	1481.86	1868.37	452	3159.57	1315.2	689.2	1157.86	335.559	876.833	750.164	1599.47	321.867	985.648	454.633	367.767	448.757	1361.75	338.511	1004.85	186.767	1001.46	1628.59	323.79
CREBRF:protein_coding	230.667	488.667	1126	1590.67	1066.33	195	187	464.667	119	265	330	822.667	485	222	216	422	281	539	197	159	381	176	306.667	414.667	116
SEPT7P3:unprocessed_pseudogene	230.457	515.997	468.886	687.143	1214.69	198.829	55.4857	222.543	268.071	376.4	1037.7	1881.81	693.057	346.971	316.143	737.671	448.271	1102.41	486.991	667.114	927.143	396.339	776.035	1227.87	186.183
RPL30:protein_coding	229.944	363.889	455.679	843.891	1707.86	309	189.75	299.694	307.194	188.25	287.694	1472.91	450.873	198	162.75	247.944	181.5	1002.25	159.75	288.889	775.333	353.083	458.178	481.289	116.694
CSNK1A1:protein_coding	229.6	832.45	644	1294.4	751.2	467.2	193.6	405.6	266.4	367.2	630.4	940.1	692	248	325.6	391.2	275.2	558.4	516.8	432.8	804	239.2	916	1228.8	418.4
ANP32B:protein_coding	229.083	657.583	1011.58	1509.25	1234.87	517	299.583	189.833	495.5	679.583	1353.67	1660	1275.83	602.583	641.583	428.833	386	576.333	761.583	801.917	1368.5	507.833	1061.67	1611.08	541.7
PPP2R4:protein_coding	229	839	778	797	443	666	240	220	258	287	511	813	594	159	241	266	216	212	412	162	333	71	373	663	103
E2F3:protein_coding	228	264	223	1463	851	198	149	288	164	328	442	838	304	249	163	357	295	471	179	224	702	125	304	384	120
HOOK3:protein_coding	228	656.136	532.559	2397	759.654	696.5	408	275	301	392.5	763.077	1452.5	815.059	341	414.559	374	364	554.25	344.577	314	701	176	238.143	659.696	113.5
HOOK3:retained_intron	228	656	532.5	2397	758.5	695.5	408	275	301	392.5	763	1452	815	341	414.5	374	364	554	343.5	314	699	176	238	659.5	113.5
MAPK1IP1L:protein_coding	227.5	860.5	1147.5	1774.5	1691.5	370	276	419.5	404	579.5	1198	3014.5	879	524.5	434	845.5	672	667.5	616.5	394.5	1099.08	288	750.5	1292.5	426
FBXL17:protein_coding	227.25	708	594	1659.75	723	385.5	248.25	231	200.25	367.5	857.25	1863	741.75	337.5	261.75	414.75	330	584.25	267.75	232.5	504.75	165.75	181.5	621	79.5
DEK:nonsense_mediated_decay	227.2	357.6	374.8	2133.87	1636.33	280.8	188.8	192.8	223.6	328.333	807.6	2030.33	673.2	560.733	536.9	605.933	448	881.533	289.933	400.8	1207.93	238.733	300.4	840.133	298.8
MAPK14:protein_coding	227	375	699	1528	887	442	157	267	174	300	562	989	691	229	274	348	278	370	298	324	688	217	730	679	184
SLC9A1:protein_coding	227	242	440	613	247	347	122	244	130	200	288	308	213	192	175	288	159	142	399	199	514	30	168	685	123
TMEM123:protein_coding	226.714	581.679	508.833	624.798	538.44	644.667	304.417	181.881	244.964	156.048	371.881	656.5	386.179	178.333	147.333	287.083	118.333	288.512	553.845	286.75	671.31	104.417	288	564.083	166.131
FHL2:protein_coding	226.667	524.333	1989.47	2177.47	1225.72	1111.89	125.333	319.111	254.167	417.778	670.33	621.233	925.222	405.333	503	431.111	221.222	402.7	178	116.444	595.556	227.467	912.611	399.198	87.0556
ADD1:protein_coding	226.636	568.712	562.263	830.5	830.485	935.197	198.848	286.364	418.136	412.364	632.5	1328.79	751.939	278.197	371.485	423.045	324	342.833	612.015	399.379	1173.29	117.833	618.561	1008.17	326.485
CBX3:protein_coding	226.2	347.9	897.143	1013.71	1190.37	225.6	137.55	227.3	150.571	253.7	422.771	911.8	596.496	268.1	183.5	374.8	198.6	552.471	212.2	112.7	509.3	121.7	247.025	211.7	67.8
OSBPL8:protein_coding	226	539.833	426	1086.83	1436.5	438	178.667	199	247	377.833	983.833	1457.5	867.833	458	307.833	536.667	467.833	642	562.5	517.5	1454.83	163.667	488.5	982.833	261.833
TAOK1:retained_intron	225.333	341.333	320	1769.67	627	298.667	154.333	154.333	181	242	744.333	1243.67	624.667	366.667	317	447	242.333	568.75	374	336.667	768.2	197.333	326.333	1280.67	267.333
PSMB9:protein_coding	225.333	205.333	591.833	1275	836.333	107.333	90.6667	155	179	198.933	433.667	965.333	276.6	145.333	95.3333	289.333	213.667	522	138	171.333	476.667	180	277.667	384.667	155.333
RPS16:protein_coding	225	619.25	497.25	1346.05	2762.6	274.3	374.75	452	486	248.5	571.1	3032.4	459	210.5	127.5	312.75	322	1493.05	146.75	512.7	1011.55	1020.05	1008.5	1497.2	237.25
ZNRF2:protein_coding	225	367	430	1369	1185	301	128	201	210	405	1075	1600	435	396	346	476	367	965	296	305	930	209	324	892	192
PUM2:protein_coding	224	622	542	2268	1138	484	231	280	269	303	719	1373	678	373	336	399	359	571	418	363	1110	253	506	843	251
MAST4:protein_coding	224	258	506	1326	438	350	153	282	138	226	254	543	201.111	163	119	322	218	147	215	140	307	126	214	453	54
DRAP1:protein_coding	223.886	98.7714	208.381	422.357	119.368	108.543	94.6857	85.806	69.5429	61.1143	43.85	74.3143	112.057	46.2	53.8095	51.5714	24.6	33.9714	66.8	6.6	33.2	13.8	71.3714	74.3143	18.6
BBX:protein_coding	223.291	705.078	765.327	2629.35	580.859	890.736	383.676	429.444	271.964	368.311	498.031	1232.78	608.702	277.414	728.483	315.198	295.412	481.848	356.5	326.864	690.609	218.835	445.793	833.958	217.958
TSPAN9:protein_coding	223	647.95	541.2	1242.35	433.35	590.95	277.4	248.4	285.6	343.2	395.55	401.4	527.35	272.4	286.15	220.4	188.4	148.8	369.6	116.4	394.2	46.8	298.2	511.8	132
FADS2:protein_coding	223	677.875	415	660.75	706	789	318.875	454	214.875	221	344.75	582.875	572.75	217	217	321	392	211.75	649.5	232	675	57	358.875	559.625	181
CD63:protein_coding	222.8	575.961	1050.71	512.343	463.543	493.723	141.495	228	278.571	303.429	318	364.286	545.094	211.714	242.571	236.532	160.286	183.371	442.229	37.7143	90.8571	96.8571	311.943	460.971	127.714
C9orf78:processed_transcript	222.75	446.3	386.25	326.25	543.75	411	389.25	815.167	810	189	289.5	822.75	310.5	142.5	144	412.5	160.5	279.05	194.3	138.8	566.25	102.8	319.6	313.4	93.75
GCOM1:protein_coding	222.193	138.992	298.413	4960.28	1009.5	82.0288	75.8817	82.6635	154.415	116.912	236.189	279.389	541.085	485.125	351.705	527.014	96.3802	59.8173	149.189	28.7746	179.378	92.3269	237.299	952.202	86.2212
MTFR1L:protein_coding	222	543.083	813.683	1032.7	954.75	450.117	258.277	399.1	254.8	334.8	993.483	1338.15	621.017	256.217	383.667	367.167	376.933	687.75	346.933	382.477	855.767	308.667	958.883	1676.12	277.417
PTGIR:protein_coding	222	256	1697.8	1477.8	452.8	198.8	112	222	115	179	322.4	369	286.5	158	118.8	244	198	138	111.8	109.553	464	106	344.8	387.6	45
SRP14:protein_coding	221.829	848.4	1583.67	1841.46	1996.6	1421.4	596.829	336.257	621.329	753.6	1484.13	1530.23	1987.13	292.8	598.486	928.833	869.2	1315.14	638.095	920.3	1895.73	399.5	527.814	1934.3	569.4
LRRFIP2:protein_coding	221.667	404.444	525.778	725.667	560	538.222	179.667	191.333	220.889	165.667	395.111	633.111	348.444	174.222	277.667	241.208	174.319	223.222	486.111	278.444	592.667	55.2222	340.667	520.333	101.111
C10orf54:processed_transcript	221	108	153.5	1306.5	253	90.5	29	83	60.5	135.5	202.5	206	100	170	78.5	172.5	197	223	97	186.5	551.5	88	227.5	701.5	149
C10orf54:protein_coding	221	108	153.5	1306.5	254	90.5	29	83	60.5	135.5	202.5	206	100	170	78.5	173.5	197	223	97	186.5	551.5	88	227.5	701.5	149
DTX3L:protein_coding	221	38	36	910	82	31	19	63	32	22	19	133	45	12	12	16	15	43	29	6	49	13	40	33	14
NIPBL:protein_coding	221	631	617	1945.33	490.667	667	406	356.333	305.667	249	402.333	697.333	530	252.333	337	243	245.667	302.333	237.667	184	446.667	110	293.667	892	188.667
USP31:protein_coding	221	494	372	2070	641	570	168	181	264	344	767	1280	642	400	428	450	360	687	463	447	633	278	441	1657	289
NFATC2:protein_coding	221	12	134	13	142	58	143	3	212	74	67	114	169	391	11	51	1	70	85	49	9	60	77	180	96
EPS15L1:protein_coding	220.667	486.667	811.333	1486	994.667	566.417	206	313.417	222.75	412.25	806.667	1297.33	604.667	300	325.333	428.667	336	306.667	255.333	268	1049.33	239.333	916	1070	276
SNX6:protein_coding	220.611	745.5	724.722	1932.67	632.278	491	379.5	237.611	214.222	388.5	177.167	298.833	1232.44	275.111	440.667	310.222	122.556	153.667	234.556	83.6111	610.333	74.5	130.667	197.778	80.0556
ATP2C1:protein_coding	220	421	954	736	1362	383	220	276.833	204	285.875	519	1178	564	315	275	571	280	512	562	292	905	103	308	508	116
MARCH8:protein_coding	219.867	594.133	349.467	1754.4	680.667	787.733	361.067	625.733	604	355.867	433.733	893.2	481.6	362	295.2	441.733	283.867	299.4	316.133	190.8	668.133	139.867	548.267	727.867	271.733
WBP2:retained_intron	219.739	681.165	597.739	1416.06	923.599	702.835	364.193	475.543	304.505	451.561	963.681	1579.59	703.902	382.725	343.291	398.525	393.755	632.827	454.288	503.842	852.155	276.027	961.988	1475.3	532.786
RALB:protein_coding	219.446	425.125	726.143	684.018	432.893	731.214	220.286	211.75	174.893	164.571	416.696	467.339	394.339	185.143	201.429	248.482	96.8571	184.357	419.19	142.304	397.75	60.8571	343.732	459.554	66.8929
ATP5E:protein_coding	219	549	716	827	1315	369	191	254	159	279	390	1016	728	190	206	416	261	699	281	174	534	254	425	342	135
WBP2:nonsense_mediated_decay	218.864	679.282	596.487	1410.93	920.708	700.643	362.751	473.946	303.013	450.37	960.681	1573.82	700.902	381.725	342.941	396.4	392.63	630.452	453.813	502.834	849.897	275.277	958.997	1470.28	530.395
NEXN:retained_intron	218.714	106.714	253.857	724.857	1070.43	154.429	90.1429	440.714	74.8571	131.286	213.143	672.714	187	175.429	239.429	388.143	215.143	447.286	302.571	247.571	364.429	65.2857	301.571	352.857	263.143
MBNL2:protein_coding	217.6	320.8	868.8	406.4	617.6	226.4	90.4	133.6	118.4	327.2	561.6	476	415.2	223.2	92	303.2	312.8	584	452.8	232.8	686.4	147.2	361.6	542.4	135.2
MCM6:protein_coding	217.5	667.5	1052	2575.5	1522.5	647.5	225.5	297	482.5	457	1005	1571	800.5	319	227	549	499	793	295	210	729	368	971.5	492	154
BTBD1:protein_coding	217	516	708.333	344	458.667	593	196	198	248	199	231	267.667	563.667	202	364	343	130	118	520	233	854	60	272.333	367.667	107
FBXL3:protein_coding	217	586	861	1958	1306	357	238	370	225	435	941	1991	744	267	216	449	402	802	250	314	763	274	332	596	119
NCOA3:protein_coding	217	755	527	1434	516	435	135	297.8	80	263	218	311	515	144	397	214	143	96	233	87	299	67	139	331	50
SUZ12:protein_coding	217	333	300	1350	716.4	243	172	187	199	223	446	1028	541	271	269	408	199	508	184	290	509	180	248	487	164
SCYL2:protein_coding	216.667	721.333	831.333	1686.67	798.333	792	470.667	284.667	184	339.333	308.667	480	949.167	256.667	347.333	298.667	153.333	214.667	332.5	244.667	1027.67	84.6667	185.333	368	136.667
KANSL1L:protein_coding	216.25	588.5	647.625	2531.25	465.25	836.125	487.125	360.125	382.25	296.875	1077.75	1740.88	795.125	311.875	364.875	376	530.25	662.5	356.5	292.75	605.375	233.625	311.25	1413.38	196.375
SHISA5:nonsense_mediated_decay	216.125	63.7383	131.364	1107.13	60.0849	72.6733	37.8442	84.8701	49.022	26.3247	84.1668	126.414	84.9161	30.5824	43.7677	45.7873	50.9461	47.9481	72.1688	46.4006	96.8701	32.7532	112.721	210.524	61.6603
PDLIM5:protein_coding	216.013	1132.25	879.5	1120.83	1142.5	262.298	232.5	358.417	241.485	363.75	745	2240.5	836.333	252	255.75	222.56	235.333	411.417	540.75	376.25	760.167	97.75	671.5	630.464	307.917
JAK2:protein_coding	216	757	821	1686	1238	375	172	262	205	280	906	2249	1043	317	312	368	371	878	326	391	846	245	401	931	194
ADAM9:nonsense_mediated_decay	216	705.75	779.25	726	382.5	607.5	338.25	154.5	214.5	261	202.5	213.75	709.5	165.75	303.75	243.75	156	126.75	345	133.5	563.25	69.75	181.5	319.5	124.5
INF2:protein_coding	216	526.5	500.25	1706.25	632.25	636	151.75	231.5	428	475.25	795	885.75	575.75	344.5	651.25	396.5	329.5	367.5	490.25	432.25	1042.75	210	742.75	1293.25	328.75
RABGAP1:protein_coding	215.6	356.667	445.333	1169.2	667.733	398.8	213.733	322	257.467	247.733	588.4	1240.67	503.733	249.6	374.8	433.6	303.333	506.667	376.933	235.333	701.867	184.933	244.933	814.267	223.733
HBG2:protein_coding	214.85	2898.58	9235.98	3742.85	723.683	14650	655.75	1660.25	249.683	47.4167	317.362	7918.86	550.833	70.5	788.012	743.833	604.267	60.5833	72.75	14.3333	2899.43	345.667	5280.63	3135.97	4729.16
ACTR3:nonsense_mediated_decay	214.286	570.286	797.286	583	1026.24	312.552	135.667	145.886	131.933	302.733	484.238	807.686	506.819	226.733	223.352	379.152	175.333	386.819	438.707	224.067	793	72.8667	261.4	384	135.752
SERPINE1:protein_coding	214	265	771	1732	836	391	123	579	80	360	206	439	407	207	176	465	149	309	327	315	836	128	210	564	213
ZBED5-AS1:antisense	214	228	378	549	864	89	81	80	234	308	677	1432	533	225	141	399	481	415	178	249	580	328	477	1015	312
CTSD:protein_coding	213.6	1032.5	1004.4	1672.8	642	1405.35	712.2	435	784.95	347.55	656.4	1135.2	544.2	259.2	729.6	330	253.8	314.4	637.867	324	601.2	163.2	889.2	1686.15	384
FAM188A:processed_transcript	213.5	790	640.5	2598.5	583	1018	441	421	338	410.5	690	1014.5	920	409	429.5	362.5	370.5	576	292.5	188	504.5	179.5	238.5	765	116.5
FAM188A:protein_coding	213.5	790	640.5	2598.5	583	1018	441	421	338	410.5	690	1014.5	920	409	429.5	362.5	370.5	576	292.5	188	504.5	179.5	238.5	765	116.5
TARSL2:nonsense_mediated_decay	213.5	755.333	849.667	3223.5	861.5	995.5	385.5	334.667	412.5	623	1285.5	2738.67	880.667	384.333	374.333	501.5	538	1179.5	340.5	424.833	877.5	259.167	380	1413.33	253.333
TARSL2:protein_coding	213.5	755.333	849.667	3223.5	861.5	995.5	385.5	334.667	412.5	623	1285.5	2738.67	880.667	384.333	374.333	501.5	538	1179.5	340.5	424.833	877.5	259.167	380	1413.33	253.333
MED13:protein_coding	213.333	281.833	309.167	1447.67	722.333	238.667	166.667	242.667	141.167	251.167	669.167	983	502.5	225.167	232	320.5	253.833	472.667	252	235.667	741	157.333	265.5	687.5	175.333
TUG1:antisense	213	557	477	1317	989	457	164	300	206	313	1029	1471	609	356	296	448	479	548	440	385	1195	164	575	911	321
STAT3:protein_coding	212.238	621.048	228.952	782.81	300.991	645.143	174.452	218.286	163.571	189	115.143	155.286	463.321	121.619	188.048	133.095	90.4286	60.1905	345.486	130	506.476	53.7857	296.381	386.619	119.071
AIDA:processed_transcript	212.167	387.778	426.833	1032.94	526.183	364.976	167	168.5	298.167	278.405	264.975	411.916	575.197	248.667	271.238	307.167	198.333	168.5	321.333	232.167	607.808	166.833	513.016	615.611	326.611
NEK7:protein_coding	212	769.333	582.667	1005.33	1187.33	328.667	224.667	254	246	343.333	569.333	998	629.667	356.667	464	446.667	290.667	474	528	241.333	748.667	117.667	443.333	746.667	310
LAT:protein_coding	211.899	316.952	689.787	1851.11	838.452	311.524	184.004	371.218	207.669	305.579	634.167	1020.54	433.308	313.427	193.77	432.867	307.837	531.45	362.605	354.704	663.585	380.377	1146.28	3351.91	908.853
SEC14L1:processed_transcript	211.366	514.422	736.078	1747.32	642.508	360.277	290.046	337.25	217.016	315.37	502.961	923.59	620.139	224.697	282.322	440.894	313.113	280.512	360.276	204.682	501.517	109.459	358.356	567.705	153.212
HCST:protein_coding	211	944	869	541	325	645	321	186	269	304	469	388	1341	300	293	266	282	234	492	274	429	166	574	971	261
IRF2:protein_coding	211	223	610	1452	1191	217	61	193	163	313	374	1114	305	224	129	389	302	612	196	237	524	162	305	550	225
RPS15:protein_coding	210.006	589.373	400.772	782.777	1214.55	350.833	219.371	337.973	425.725	181.674	257.956	836.326	412.248	161.464	139.076	245.496	166.477	381.761	159.879	221.022	654.24	230.737	335.454	401.325	88.0195
EPS15:protein_coding	210	607.2	404.267	855.4	602.4	832.467	381.933	260.067	169.4	222.467	361.4	661.4	492.733	232.6	278.467	310.067	212.967	249.867	371.267	160.733	527.067	66.5333	194.6	343.067	95.4
EPS15:retained_intron	210	606.2	404.267	855.4	602.4	832.467	381.933	260.067	168.4	222.467	361.4	661.4	492.733	232.6	278.467	309.067	212.967	249.867	370.267	159.733	527.067	66.5333	194.6	343.067	95.4
GATA1:protein_coding	210	477	1017	1271	545	344	167	377	178	297	676	785	584	223	210	334	320	230	214	236	453	237	695	716	121
RNF130:protein_coding	210	505.5	381	432.75	607.5	584.25	110.25	101.25	293.25	201	443.25	761.25	378.841	257.25	229.5	270.75	198.75	298.5	357.75	187.5	475.5	61.5	294	534.841	172.5
YBX1:protein_coding	209.667	1480.93	1073.6	273.6	277.667	1995.53	470	135	654.6	275	62	45	1164.67	250.667	826.2	137	56	12.2	671.667	58	649.267	40	210.6	457.933	200.667
CHMP5:processed_transcript	209.5	200.5	186	306	445.5	187.5	61.5	108.5	60.5	108.5	201.5	616	197.5	108.5	89.5	178	92	317	164	118	252	56.5	188.5	193.5	56
CHMP5:protein_coding	209.5	200.5	186	306	445.5	187.5	61.5	108.5	60.5	108.5	201.5	616	197.5	108.5	89.5	178	92	317	164	118	252	56.5	188.5	193.5	56
PBX1:protein_coding	209.5	338.333	321	1010.5	1140.6	352.857	259	197.5	237.1	304.833	432.1	1114.6	551.5	342.1	258	413.5	287.6	460.5	358.333	165.8	678.4	168.6	252.6	579.6	96
SSFA2:protein_coding	209.444	453.889	480.556	1348.33	981.667	401.111	205.556	292.778	205	343.889	653.889	1102.22	477.778	204.444	297.222	451.111	300	536.111	429.444	330	810.556	201.111	440	1017.22	282.778
DPY30:processed_transcript	209.222	562.413	594.571	1682.16	1032.48	417.873	231.762	174.111	319.302	443.048	789.667	1661.62	739.73	368.698	435.524	466.46	322.508	743.095	267.19	239.048	531.413	265.444	200.968	635.048	89.8254
IFIT2:protein_coding	209	33	32	409	61	23	34	36	26	26	27	125	48	30	27	28	23	71	5	8	47	9	24	50	6
TMEM167A:processed_transcript	207.733	693.867	554	785.6	1138.04	326.133	288.333	199.2	386	314.667	656.667	1973.6	856.2	300.2	381.333	567.333	441.333	879.933	430.2	323.1	860.933	227.6	401.733	565.2	225.2
ZFAND6:protein_coding	207	427	1771	1401.79	1652.95	277	168.947	517	140.938	353	684	1375.95	779	247	194	538.947	305	1172.75	258	261.947	521.947	529	1185	1078.89	395
NDUFAF3:retained_intron	206.667	705.6	757.4	991.333	470.933	729.933	281.733	222	261.4	197.467	576.933	722.8	627.667	226.667	409.6	282.267	306.333	225.733	418.8	163.067	627	140.067	784.8	1009.67	275.6
ATP5L:protein_coding	206.483	531.421	1026.67	759.793	1557.61	218.119	193.555	235.55	267.548	274.517	790.206	1867.68	777.376	294.348	221.881	608.571	431.043	767.286	325.281	295.929	847.586	327.333	546.798	527.521	225.295
MBP:protein_coding	206.375	197.839	202.875	963.471	848.65	263.143	131.071	159.018	144.321	279	413.75	444.964	375.057	289.217	243.036	385.271	272.732	258.839	232.643	141.75	745.232	106.557	209.982	415.827	147
CDC27:nonsense_mediated_decay	206.333	517.333	499.095	920.524	642.524	434.476	244.19	168.857	196.857	312.048	510.238	868.429	737.476	306.81	224.952	646.714	282.238	408.238	223.571	187.619	580.095	83.3333	222.952	455.476	120.952
CCNI:retained_intron	206	719	359.25	1013.25	811.667	606.417	255.583	351.75	358.667	161	414.833	679	468.667	268.75	269.25	272.833	191.583	255.667	407.167	283.25	872.083	129.75	510.333	770.083	267.583
DDX17:protein_coding	206	467.857	375.357	1447.5	634.857	468.5	190	290.429	168.5	286.429	355	842.857	410.929	237.929	300.5	323.1	242.357	453.214	424.714	202.357	576.929	67	200.429	523.571	107.5
TAP1:protein_coding	206	64	104.333	460	79	66	40	95.6667	45	51	13	71	49	9	24.6667	32	17	56	42	4.66667	29	15	86	68	6
RHEB:protein_coding	205.417	592.5	926.25	913.5	748.5	473.85	144	221.1	198	281.25	454.85	859.929	753	282.75	279	405.667	226.875	406.5	479.017	296	495.75	114.75	379.45	423.75	169.5
PIK3R1:protein_coding	205	171	274	1122	952	109	114	249	103	269	499	1415	328	260	110	370	257	515	157	242	533	170	307	657	146
TUBB:protein_coding	205	707.143	779.19	802.054	677.143	1448.57	276.381	196.429	498.857	307.857	384.911	708.571	531.381	259.286	519.911	409.238	301.429	212.857	685.625	315.714	765.714	139.286	585	1202.1	387.143
MMRN1:protein_coding	205	558	358	247	345	648	201	71	113	144	275	313	362	189	261	248	57	93	493	187	643	24	174	332	130
LRCH3:protein_coding	205	702	586	1930	438	619	381	206	198	312	230	291	781	259	306	245	127	155	166	142	597	89	139	356	93
UBE2D3:nonsense_mediated_decay	204.571	482	801.987	1510.55	1662.44	367.024	277.311	461.975	392.26	452.335	1029.97	2969.84	739.191	283.974	280.857	455.688	471.701	931.377	345.639	444.805	1054.29	261.362	686.208	1151.63	314.26
ARPC1A:protein_coding	204.389	893.402	718.444	1545.78	465.389	1122.74	413.892	267.34	306.837	291.337	478.167	488.611	800.17	239.892	411.67	258.278	240.444	226.278	456.778	186.389	579.167	139.448	528.618	726.01	213.667
DCK:protein_coding	204	327	494	2054.85	1625.5	214.75	129	374	266	600	878.75	2262.75	664.5	371	211.75	723.5	639.75	2354.75	169.75	205	583.25	348	578	802.25	442.75
DCTN4:protein_coding	204	459	1194	644	674	278	265	224	270	210	324	912	584	275	259	442	197	252	336	210	982	94	338	524	249
SKP1:nonsense_mediated_decay	203.974	545.394	417.685	521.897	606.438	427.354	126.798	118.858	241.816	271.425	629.656	1255.07	690.046	275.798	290.942	316.142	313.548	484.083	372.387	293.763	425.997	110.333	398.728	602.246	133.693
AES:protein_coding	203.167	681.338	362.967	688	920.833	1145.83	254.405	341.133	578.467	178.8	238.071	336.5	280.571	195.167	548.333	240.5	171.5	231	589.5	264.167	915	200	538.81	979.905	133.333
ZEB2:protein_coding	203	348.917	882.481	1676.77	694.667	350.672	196.246	401.348	200.958	282	259.588	644.39	459.687	291.549	295.838	393.676	157.917	408.625	281.625	198.25	437.712	121.231	314.917	585.645	215.426
SEC22A:protein_coding	203	792	614	1250	267	556	371	132	179	435	75	108	739	204	320	163	79	63	188	74	428	48	46	234	51
PNKD:protein_coding	202	1005	611	1493	468	783	261	342	296	396	660	922	726	209	270	303	253	263	743	72	512	123	623	761	245
SLC18A2:protein_coding	202	215.5	386.5	573.5	459.5	232	74	144.5	139	203	195	766	237	117.5	188.5	237.5	122	263	314	175	374	58	273	430	201.5
PTBP1:protein_coding	202	561.071	617.143	1595.98	582.19	490.333	181.381	262.095	252	303.048	633.952	769.214	690.667	239.167	232.024	343.429	269.095	307.095	302.69	281.952	683.348	247.643	905	1095.21	317.81
STXBP2:protein_coding	201.75	551.25	708.107	1078.61	647.25	551.732	220.875	247.929	284.679	267.107	568.875	759.804	662.304	240.696	420.929	367.125	307.625	352.125	352.179	292.5	497.25	183.375	612	1159.88	244.5
LASP1:protein_coding	201.6	606.4	591.5	1515	701.8	1023.55	209.1	374.95	239.4	324.721	645.4	1021.7	570.05	273	285.625	329.9	219.9	318.5	499.1	316.4	800.6	94.1	493.6	659.5	214.2
ARF5:retained_intron	201.167	475.167	599	854.667	788.5	813.333	183.167	261.167	360.667	299.833	907.667	1232.33	555.167	289.333	240	369	315.333	603.833	526	490.333	862	290.667	809.5	1331.33	375
ISG15:protein_coding	201	12	28	540	32	5	11	88	20	6	6	55	18	4	3	5	3	23	6	6	10	11	17	42	0
NEK4:protein_coding	201	837	1032	2028	726	397	335	426	360	295	722	1467	961	306	438	415	434	439	463	184	546	158	343	689	118
PLEKHB2:protein_coding	201	843.429	812	812	772.714	680	300	207	480	337.714	713	1582	872	305	419	476	370.714	482	657	254	862.714	195.714	710.714	1138	274
ATF2:nonsense_mediated_decay	200.951	530.329	388.717	1215.24	573.259	370.531	205.937	235.916	218.696	278.196	513.797	1361.29	710.587	321.378	241.853	375.57	309.161	593.413	222.762	150.077	354.245	139.133	169.633	585.238	136.878
RPL32:protein_coding	200.589	487.94	260.905	1221.51	1930.7	218.661	244.357	464.732	432.893	179.8	369.446	2000.32	356.643	180.076	84.7778	278.589	281.081	1272.48	148.206	433.433	824.183	582.041	622.66	912.78	125.921
APP:processed_transcript	200.286	601.964	724.055	1564.61	534.893	634.964	350.536	201.786	439.929	405.25	330.857	399.821	701.709	337.929	440.893	356.071	287.393	182.357	377.143	170.75	712.607	104.821	329.107	607.429	157.643
GPSM3:protein_coding	200.25	468	462	918.75	516	687	217.5	196.5	282	333	631.5	941.25	556.5	352.5	354	372.75	332.25	408	341.25	261.75	574.5	352.5	866.25	1601.25	429.75
NUDT21:protein_coding	199.667	859.667	841.5	1232	817	474	275	476	393.667	315	690.5	1730	754	402	348.667	553.5	299.5	482.833	434.167	522.167	1126.17	122	432.333	713.833	282
PHKB:protein_coding	199.2	735.422	597.6	824.8	351.2	582.686	283.2	116.8	310.4	285.6	219.2	317.6	717.6	195.2	344.4	295.2	153.6	127.233	498.2	214.4	487.2	100	190.4	672.8	165.6
NEIL3:protein_coding	199	293	224	847	213	375	84	111	111	227	133	359	359	155	168	92.5	74	148	144	150	291	67	145	444	200
CALD1:protein_coding	198.75	899.027	560.942	440.885	742.22	854.085	271.393	199.5	295.5	302.25	832.742	1175.78	702.692	517.5	298.442	487.385	300.643	502.393	876.75	687.527	1319.72	113.942	1216.27	1629.2	494.25
BSCL2:protein_coding	198.333	597.498	497.485	779.167	455	429.085	240.833	181.679	352.5	230	472.5	1325.83	659.167	240	423.333	309.9	347.359	295.833	412.4	168.333	358.333	374.167	594.9	1203.33	352.2
ATF7IP:protein_coding	198	311.276	813.138	1601	1199.28	258.276	160.138	462.138	147	199	351	838	335.276	158.276	108	315	314	457.276	167	254	458.276	177	322	686	133
SERPINB6:protein_coding	198	459	410	1788	625	519	215	295	149	253	471	1044	804	229	469	275	244	510	335	192	370	111	624	1072	164
MX1:protein_coding	198	13	12	920	38	13	12	48	20	4	2	38	13	7	2	5	0	25	3	8	14	8	10	44	0
GTPBP2:processed_transcript	197.667	174.583	502.733	860.333	578.917	244.417	56.5833	134.4	114.333	216.233	480.15	636.333	339	225.333	119	321.917	256.833	338.917	269.333	357.25	520.583	154.833	347.483	618.25	114.733
APLF:nonsense_mediated_decay	197	389.667	337.333	1493.5	438	641.667	177.833	251.5	209.667	203	651	1078.33	602.333	329.833	304.5	268.667	273.5	659.5	176	284.667	358	226.333	299.5	1182.33	217
MTHFD2:processed_transcript	196.044	354.711	357.6	566.533	537.644	142.222	108.844	242.311	177.556	161.032	338.889	607.797	489.6	165.333	180.267	260.889	105.422	308.889	181.556	181.333	396.311	258.711	828.578	1026.49	532.8
CASP4:protein_coding	196	387.1	488	656.9	461.6	241.6	153.1	79.8	120.7	163.3	193.3	307.8	480.6	140.7	142.2	147.1	85.9	146.2	211.3	162.1	500.8	77	264.1	249.6	82
CCDC71L:protein_coding	196	339	311	1089	402	183	77	101	145	208	116	92	253	206	122	183	99	45	255	96	479	36	84	199	136
MEA1:protein_coding	196	1079	899	918	771	911	223	261	362	462	634	936	650	299	474	339	372	357	736	138	187	126	520	964	352
WBP1L:protein_coding	196	275	430	1281	579	256	119	200	257	244	688	1026	338	299	263	367	418	509	283	381	707	616	1088	2676	473
BRAF:protein_coding	195.833	481.833	342.833	2376	676.667	548.833	320.667	377.167	219.833	297.5	781.333	1378.83	696	375.5	389.167	439.5	423.5	768.5	194.167	246.5	605.333	150.333	428.333	1280.33	193.5
MXD1:protein_coding	195.75	251.5	592.5	543.75	504.75	245.75	186	197.75	48	194.5	79	95.5	297.75	174.75	88.75	162.75	56.75	74.5	194.75	126	402.75	26.75	68.5	138.25	64.5
TTC33:protein_coding	195.25	347.25	473.5	648.75	492	279.25	167.75	172.5	173.5	316.25	177	550.75	381.75	171	225.5	227	198.5	347.5	196.25	134.25	548	81.25	238.5	337.25	131.25
ATP5C1:protein_coding	195	471.4	408.6	1128.43	494.829	1236.3	313.7	363.5	222.5	287.4	469.8	811.6	769.2	186	217.2	175.2	180	277.2	267.6	128.4	397.7	118.2	194.4	636.5	73.2
APLF:protein_coding	195	388.333	334.667	1484.5	434	638.333	176.167	249.5	209.333	201	647	1067.67	598.667	328.167	302.5	267.333	272.5	654.5	176	281.333	357	223.667	296.5	1175.67	215
SLC6A6:protein_coding	194.75	290.5	521.083	1190.08	538.517	293.5	144.333	115.417	254.333	519.917	465.583	524.583	516.083	404.583	314.75	310.167	235.667	258.5	351.75	128.667	829.083	205.5	358.333	731.833	174.333
C12orf75:processed_transcript	194.5	582.9	199.5	1210.4	652.4	596.4	177.5	115.9	179.5	332.3	554.2	692.1	1704.1	209.4	207.5	135.5	253	348.9	227.4	395.9	530	176.4	480.9	1013.9	251.5
C12orf75:protein_coding	194.5	583.1	199.5	1210.6	652.6	596.6	177.5	116.1	179.5	332.7	554.8	692.9	1704.9	209.6	207.5	135.5	253	349.1	227.6	396.1	530	176.6	481.1	1014.1	251.5
PCMTD1:protein_coding	194.4	365.733	645.4	1131.87	1023.53	241.333	151.733	208.133	266.4	498.8	875.933	2002.53	650	389.333	338.933	551.267	332.933	1499.47	342.867	543.667	788.733	720.8	1663.8	2327.33	666.133
RPS6:protein_coding	194	536	356	857	1863	521	325	392	431	230	250	1159	402	162	161	186	155	982	128	308	720.75	282	273	494.8	58
EIF2AK2:protein_coding	194	32	162.045	787	62	22	28	116	27	10	37	82	40	12	10	21	19	60	15	24	40	13	35	82	15
ARPC1A:nonsense_mediated_decay	193.639	856.652	687.194	1473.53	449.889	1084.74	393.392	260.34	298.337	276.587	473.167	479.611	752.92	225.892	401.17	250.028	234.944	220.278	439.278	179.639	530.917	134.698	518.118	710.26	203.917
COX6A1:protein_coding	193.5	677	824	461.5	672.5	485.25	293	228.5	256	256.5	391.5	845.25	765.25	202.25	233.75	360	215	277.25	402.5	223.25	694	138.75	300	402	136
COX6A1P2:protein_coding	193.5	677	823	461.5	672.5	483.25	293	228.5	255	256.5	391.5	845.25	765.25	202.25	233.75	360	215	277.25	401.5	223.25	694	138.75	300	402	136
USP22:protein_coding	193.333	647.333	511	1624.67	832	472.333	222	316.667	298	406.133	495.333	648	623.333	286	542	451.467	276	249.333	392.667	202	698	105.333	305.333	410.667	134
RTN4:processed_transcript	193.167	309.083	338.75	1628.92	694.083	365.75	199.917	195.25	181.417	249.417	484.5	970.083	488.5	190.667	249.25	279.333	282.417	497.583	286.667	201.417	446.75	113.75	189.25	549.167	100.417
RAB6B:protein_coding	193	856	975	1130	389	788	437	348	364	617	885	1599	832	698	621	517	325	314	749	367	1623	231	1080	1713	332
ZMYND11:protein_coding	193	698	580	1266	920	776	328	249	342	401	624	1166	870	343	432	415	306	581	413	387	1024	111	307	580	108
RAD21:protein_coding	192.143	427.143	619.286	905.714	1382.14	231.429	212.143	292.143	191.429	257.143	598.571	1887.14	607.143	305.714	245.714	505.714	306.429	460.714	396.429	230.714	750.714	120	314.286	356.429	142.857
RPL19:protein_coding	192	575.2	423.771	874.743	1315.73	400	230.4	299.867	422.4	209.6	202.4	674.171	522.133	162.4	167.2	205.6	128.8	378.267	232.605	138.171	553.467	118.267	149.371	225.371	41.6
CTNNB1:protein_coding	192	305	336	905.667	782.833	334	130	234.833	112	126	299	579.833	255	141	168	306	179.833	310.833	218	254	453	143	452	586	119
SLC9A9:protein_coding	192	326	633	484.5	762	255	160	170	145	223	285	611	342	242	165	444	177	300	329	235	516	103	190	353	110
SPAST:protein_coding	192	508	515	1543	486	511	283	215	306	279	499	1346	494	223	254	291	166	682	180	343	450	207	498	1021	207
RAB8B:protein_coding	191.8	422.8	576.1	851	1030.2	301.2	198.5	243.5	293.9	272.8	515.8	1210.4	492.4	398.2	260.4	523.6	284.4	428.2	390.8	348.5	922.5	91.8	259.6	508.6	192.6
RABAC1:retained_intron	191.571	542.143	453.429	671.893	448.179	514	315	189.804	324.429	227.946	329.946	567.75	554.089	254.571	317.571	380.768	283.714	307.661	285.804	173.571	344.571	118.232	319.714	622.286	93.8571
HIST1H2AI:protein_coding	191.5	992.5	609.5	1901	1698.7	132.5	159.5	628	187.5	94	645.5	731	337.4	84.5	88	118	243.5	368	150.5	124	187.533	233	628	313	314.577
ATP7A:protein_coding	191	390	540	2708	1091	271	197	331	288	366	716	1765	657	413	331	404	434	942	206	279	490	297	216	855	142
SLC38A2:protein_coding	190.771	454.686	264	771.352	1258.95	152.4	83.8857	130.571	103.486	384.505	372.4	997.076	381.419	361.533	163.819	389.181	203.167	851.9	148	120.219	588.086	78	146.571	238.371	89.6571
MSANTD3-TMEFF1:protein_coding	190.667	318.667	326.333	1313	814.667	111	81	104.333	241	329.333	583.667	1254	419.5	419.333	408.333	390.667	339.333	639.067	306.333	254	545	197.667	184.667	757.667	129
ATP6V1E1:processed_transcript	190.333	716.133	590.667	871.067	855	465	225.633	216.4	221.2	339.867	622.533	1122.73	844.2	318.667	311.933	387.2	264.7	418.2	455.8	349.733	672.533	147.467	471.033	754.133	272.067
ZC3H11A:protein_coding	190.286	559.636	550.519	1380.23	979.109	281.161	181.948	309.117	170.26	255.117	679.403	1231.11	556.286	270	273.117	414.545	281.143	424.831	279.429	248.571	676.442	154.286	512.805	738.563	171.429
CSK:protein_coding	190.048	454	461.333	1060.71	557.333	588.095	152.048	221.333	246	279.381	428.667	523.333	366.714	241.381	270	237.6	210.048	297.333	382.714	236	447.381	124.762	404.667	847.333	179.333
SEPT2:processed_transcript	190.042	932.627	843.945	1115.86	914.324	1008.69	367.55	216.514	423.269	466.043	612.299	956.659	967.157	421.427	523.297	406.393	414.241	356.599	750.721	227.397	951.566	118.14	422.112	698.105	225.859
MALAT1:lincRNA	190	1240	392	1301	2152	662	909	1374	376	174	434	1844	653	314	242	464	514	1466	196	148	1261	291	311	554	50
OTUD5:protein_coding	190	615	985	1231	562.267	602	266	304	294	290	612.633	1084.2	649.8	222	268	393.6	308	298.8	358.8	271.6	519	197	578.4	967.833	220
TMBIM1:nonsense_mediated_decay	190	277.833	544.405	841.119	445.905	307.405	131.167	168.333	122.167	228	307.5	343.786	461.5	232.619	251.167	253.333	159.833	186.786	304.071	130.833	536.833	69.2857	280.786	382.071	100
TMBIM1:retained_intron	190	277.833	544.119	840.976	445.619	307.119	131.167	168.333	122.167	228	307.5	343.643	461.5	232.476	251.167	253.333	159.833	186.643	303.786	130.833	536.833	69.1429	280.643	381.786	100
FOPNL:protein_coding	189	580	512.4	588.2	1033.33	322	178.8	144.4	181.4	274.2	861.4	1706.13	828.6	297.6	354.6	415.267	357.2	549.267	311.8	390.6	771.067	148.6	416.657	685.6	291.4
DDX6:protein_coding	189	314	522.75	1008	658	302	178	343	179	214	494	962	403	284	181	429	246	349	305	256	596	121	381	622	169
PAPD4:protein_coding	189	352	267	590	264	317	181	91	129	172	68	73	616	216	208	113	76	42	119	79	523	67	59	183	83
SLC10A3:protein_coding	189	433	403	1207	661	410	180	202	276	319	722	1126	392	370	389	329	406	493	322	235	555	165	482	950	288
ARF4:nonsense_mediated_decay	189	491.311	1003.48	613.2	534.5	137.911	132.2	231.4	116.6	158.533	429	865.6	567.244	290.6	174	277	142.311	230.911	197.311	111.4	405.222	85.2222	441.133	332.511	128.6
ANAPC5:protein_coding	188.817	382	583.083	607.317	947.033	358.583	135.333	113	197.917	403.417	418.417	588.833	663.65	351.283	332.083	488.467	257.917	233.917	405.5	288	939.517	121	201.75	639.167	192
FBXL4:protein_coding	188	743	661	1307	1769	290	238	295	137	549	630	1249	798	230	299	165	165	316	475	135	858	87	753	880	61
TEX9:protein_coding	188	340.433	553.6	1015.23	1233.27	88.8	122.8	116.8	281.8	482.2	1509.2	2351.9	958.833	486.833	418.4	602.833	556.833	1018.43	315.833	410	1143.2	240.267	224.8	452.4	79.8
UBQLN1:protein_coding	188	394	540.667	2029.33	784.667	251.333	184	269.333	219.333	288.667	919.333	1685.33	630.667	336	260.667	403.333	290.667	952	314	450	594	273.333	414.667	972.667	232
DCTD:protein_coding	187.946	613.695	660.753	2062.76	485.396	1135.38	355.299	250.909	351.273	354.097	715.323	1443.74	681.54	245.453	244.279	264.474	416.045	586.571	252.364	355.552	534.621	225.037	316.757	998.123	125.734
TBPL1:protein_coding	187	1171	4465	1921	861	343	551	1058	207	237	239	665	635	178	141	333	227	291	322	193	390	335	1857	1046	312
EIF4EBP2:protein_coding	187	588	491	1315	878	528	179	347	392	288	909	1376	588	294	315	380	366	569	394	384	1068	210	562	945	236
NDUFA1:protein_coding	187	549	810	624	1049	491	170	196	222	363	489	1350	796	265	395	491	302	772	379	195	491	169	392	402	111
CRKL:nonsense_mediated_decay	186.5	154.5	264.5	899.5	633	165.5	98	189.5	151	183	508.5	840.5	262	233.5	154.5	327	288.5	357.5	197	272.5	514	144.5	394.5	669	156.5
CRKL:protein_coding	186.5	155.5	266.5	899.5	633	166.5	98	189.5	152	184	508.5	840.5	262	233.5	154.5	329	289.5	357.5	197	272.5	514	144.5	394.5	669	157.5
CCND3:retained_intron	186.346	645.689	724.757	889.697	753.77	536.8	277.346	208.816	189.846	277.041	879.232	1391.68	586.78	288.132	223.081	350.105	206.882	314.357	509.771	447.522	744.288	200.237	745.744	1355.66	522.722
CD84:processed_transcript	186.167	314.976	218.167	362.833	187.5	273.167	138.167	143.833	69.1667	132.667	124.167	143.167	177.929	115.333	125.167	144	64.5	107.833	199.333	170.333	364.333	30	81.5	255	74.6667
CD84:retained_intron	186.167	314.976	218.167	362.833	187.5	273.167	138.167	143.833	69.1667	132.667	124.167	143.167	177.929	115.333	125.167	144	64.5	107.833	199.333	170.333	364.333	30	81.5	255	74.6667
EIF4A2:protein_coding	186.012	663.821	363.857	574.155	651.667	663.976	233.202	334.476	211.583	193.702	315.631	974.143	440.357	158.107	214.179	195.786	152.179	382.643	362.976	274.036	488.905	169.131	292.679	645.536	112.524
SMEK2:protein_coding	186	406	367	736	567	224	191	126	188	205	489	821	476	238	259	416	220	252	264	194	477	108	168	420	68
NUCKS1:protein_coding	186	484	403	723	639	376	185	229	192	164	460	980	408	173	210	272	187	274	361	229	439	39	142	370	93
GNAI2:nonsense_mediated_decay	185.818	609.836	510.727	758.972	525.699	697.091	183.636	238.364	239.818	209.636	410.364	776.364	486.182	172.364	361.818	272.972	250.909	355.091	554.182	371.455	617.517	137.091	485.091	1029.64	300
GNAI2:retained_intron	185.818	609.736	510.727	758.909	525.636	697.091	183.636	238.364	239.818	209.636	410.364	776.364	486.182	172.364	361.818	272.909	250.909	355.091	554.182	371.455	617.455	137.091	485.091	1029.64	300
STX7:processed_transcript	185.667	889	1918	1790.67	1817.33	514	339.333	412.333	348	612.667	634.333	1953.67	1056.67	320.667	475.333	609.333	541.667	983	436	318.667	725	191	460	475.333	253.667
RPL18A:protein_coding	185.343	388.729	330.543	762.086	1049.07	247.6	174.859	277.733	315.886	148.5	158.743	981.2	284.043	173.014	94.1714	159.871	122.743	595.262	85.3	184.517	381.6	300.019	246.414	362.933	71.4
GPBP1:retained_intron	185.222	391.444	324.444	1863.03	895.306	212.222	189	196.472	190	272.417	833.917	1835.89	540.472	329.667	263.472	425.333	365.722	865.833	214.393	273.722	532.222	226.472	297.472	890.194	149.444
AC092653.5:unprocessed_pseudogene	185	149	797	679	874	297	173	203	90	213	532	488	277	156	164	411	358	683	234	275	302	358	823	1582	417
PACS1:protein_coding	184.75	248.833	288.75	1168.83	304.75	348.083	116.667	135.333	123.417	151.333	367	496.333	274.333	184.833	265.417	197.333	138.75	205.333	408.75	192.833	694.25	70	184.583	557.417	163.333
AQP10:protein_coding	184.667	284.667	728.333	586	198	284.667	45.3333	108.667	132	302.667	144	177.333	1142	196.333	403.333	391.667	270.667	42.6667	585.333	103.333	280	50.6667	170	467.333	60
CALM2:retained_intron	184.333	436.286	694.143	536.19	1449.33	355.476	127.067	162.667	254.905	490.905	467.286	782.095	1470.65	407.952	453.524	563.143	334.571	451.032	700.679	199.476	668.619	131.333	337.127	256.286	104.905
AKIRIN2:protein_coding	184	419.5	1266.5	3661.5	2203.5	599	200.5	439.5	202.5	565.5	946.5	3004	1347	357	371	536.5	588.5	1061.5	231.5	333	604.5	310.5	803.5	1175	240.5
UBAP2:protein_coding	184	546	404	1837	773	485	264	229	282	365.889	587	1233	739.778	266	273	343	313	450	192	230.889	713	223	274	930	374
G3BP2:nonsense_mediated_decay	183.733	500.367	501.9	861.267	787.933	357.7	224.933	309.633	279.533	286.933	388.733	943.967	708.567	329.5	328.167	455.867	296.333	307.8	318.433	170	667.3	90.5	336.467	458.033	129.333
G3BP2:retained_intron	183.733	500.367	501.9	861.267	787.933	357.7	224.933	309.633	279.533	286.933	388.733	943.967	708.567	329.5	328.167	455.867	296.333	307.8	318.433	170	667.3	90.5	336.467	458.033	129.333
ANP32B:processed_transcript	183.417	506.917	767.917	1202.25	1001.73	400	224.917	150.167	383.5	543.917	1074	1275	983.5	473.917	497.917	329.167	301	464.667	601.917	758.583	1155.83	471.167	1002.33	1562.42	509.9
VCP:retained_intron	183.333	593.333	425.333	681.417	562	552.5	168.667	190.083	32.6667	290	426.667	730.75	440.667	212.333	346.667	247.333	155.167	224	531.333	29.3333	432.667	82.6667	458	640.667	134
LY6G5C:processed_transcript	183	214.25	438.083	940.25	571	98.25	71.75	355	85.25	201	374	629.75	239.833	220	116.5	332	188.25	472.75	103.75	141.5	332	103	316.25	480.25	170.25
RBM39:processed_transcript	182.87	538.058	400.962	1349.73	571.15	469.358	276.203	178.952	235.511	287.613	338.907	603.482	642.448	248.8	274.093	272.82	164.416	273.83	192.465	173.21	503.317	123.97	148.085	393.52	81.5292
CTD-2545G14.7:nonsense_mediated_decay	182.743	572.656	519.41	541.782	684.178	373.724	195.81	188.891	211.21	250.554	240.854	333.035	554.314	234.482	249.091	219.219	130.233	121.724	304.529	133.017	749.245	60.4338	207.364	259.689	158.931
ENKUR:protein_coding	182.667	116	461	607.333	2687.08	35.6667	44	112	88.6667	371.333	744.667	1042.17	526.667	394	161.333	552.667	264	1106.67	208	296.083	980.083	271.333	401.5	368.667	236.167
GABARAP:nonsense_mediated_decay	182.543	572.043	519.229	541.3	684.067	373.533	195.71	188.6	211.543	250.343	240.654	332.724	554.314	234.2	249	219.129	130.233	121.624	304.529	132.595	749.043	60.2429	207.162	258.471	158.629
SACM1L:nonsense_mediated_decay	182.4	482	675.6	639.2	610	275.2	175.2	180.8	147.2	198.4	509.2	933.2	410.8	223.2	170.8	362	212.8	447.6	388.8	262	771.6	125.2	281.6	511.2	133.6
HNRNPA2B1:protein_coding	182	520	552.667	507	251.333	437.733	204	165.067	164.333	242.667	85	65	526	175	217.667	127	65.6667	35.3333	256	72.3333	236	50.6667	177.333	264.667	103.333
AVPR1A:protein_coding	182	83	255	2144	771	131	26	168	89	149	260	742	383	357	69	478	180	323	78	89	451	121	224	463	34
FAM122B:protein_coding	182	564.667	400.667	687.333	700	575.1	258	132	335	385.333	828	1235.33	581.267	396.667	596	441.333	348	633.333	483.267	484.667	720.667	200.667	645.333	1662.33	354.667
C14orf2:retained_intron	181.333	723.286	992.826	1437.89	1258.84	379.47	223.714	245.048	236.586	457.594	699.961	2127.27	1109.38	340.524	257.143	506.429	505.667	810.904	305.381	251.19	700.762	268.28	558.036	624.152	190.095
RAB5C:protein_coding	181.25	505.725	561.967	881.008	746.558	550.1	176.908	233.825	259.875	224.25	596.333	1148.66	464.758	256.225	277.258	369.392	265.283	488.058	379.117	371.05	849.35	116.575	472.85	884.833	308.775
CD164:retained_intron	181.143	302.708	400.73	675.349	568.06	182.27	75.4286	141.155	50	166.571	650.095	337.81	325.279	156.333	119.429	266.857	122.25	286.444	188	220.667	479.651	128	379.937	544.762	180.571
RAB30:protein_coding	181	58	198	630	611	123	46	161	46	163	413	421	155	209	79	314	182	681	117	263	400	125	242	747	136
SLBP:protein_coding	181	586	523	1279	806	308	131	257	212	427	703	1228	588	287	247	406	384	492	310	289	744	224	665	693	176
TMA7:retained_intron	180.733	344.733	388.633	353.65	483.633	342.786	122.086	146	165.567	227.233	133.9	286.133	532.333	183.75	182.833	238.9	162.5	187.133	237.333	131	345	198.286	349.483	409	182.233
TMA7:protein_coding	180.533	343.283	388.233	353.325	483.233	342.393	121.293	146	165.367	226.783	133.45	285.733	532.333	183.625	182.833	238.45	162.5	186.233	237.083	130.833	345	198.143	348.742	409	182.033
BET1:nonsense_mediated_decay	180.15	223.9	668.05	519.85	569.4	73.2	66.25	257.5	109.75	171.2	241.7	861.05	276.5	256.2	101.95	354.05	142.85	404.6	270.9	148.4	365.35	39.25	137.65	220.9	74.6
NT5M:nonsense_mediated_decay	180.083	471.333	413.75	916.083	501.667	612.333	198.25	154.75	263.083	262.25	424.417	457.083	388.25	205.75	274.917	200.083	201.25	207.083	334.25	176.083	534.167	116.917	317.917	817.333	131.333
GPX4:non_stop_decay	180.012	520.304	737.107	1210.29	483.696	326.393	164.107	259.429	253.607	248.661	445.143	673.643	513.494	155.893	269.214	287.804	234.339	186.732	248.446	197.75	362.982	83.3929	269.857	348.679	170.089
NOP10:protein_coding	180	199	491	565	1197	116	74	296	142	228	383	1005	266	167	168	488	246	600	139	245	463	132	166	277	114
SDCBP:protein_coding	180	508	422.889	299	401	341	173	81	131	225	43	79	659.778	163	289	197	76	62	200	74	534	78	124	164	236.8
GPX4:retained_intron	179.929	521.345	738.232	1215.16	485.446	327.393	164.357	260.179	254.274	249.202	448.393	676.643	514.786	156.393	269.589	288.929	234.839	187.357	249.655	198.875	363.357	83.6429	271.482	349.679	172.214
RPL36A:protein_coding	179.927	532.117	244.19	541.857	512.989	137.476	244.19	142.022	137.546	98.619	208.061	576.762	270.743	62.2857	74.9524	166.881	91.4286	337.431	74.1143	160.774	306.279	191.498	452.302	432.805	78.5934
ZFAND1:nonsense_mediated_decay	179.833	307.958	509.087	461.048	1321.52	50.625	46.7917	200.106	96.75	294.667	1301.26	1991.13	583.34	393.557	287.868	596.634	464.234	1174.63	248.176	260.034	621.726	237	348.314	598.96	167.776
GCLM:protein_coding	179.053	275.14	353.053	735.195	746	298	131	169.053	136	173.553	448.053	866.5	387.5	243	133.067	254.5	139	356	529	547	929.598	117	571.195	693.611	320.5
ITCH:protein_coding	179	491	399	1236	671	316	266	182	251	254	387	1086	541	235	377	260	211	432	218	236	552	146	157	536	90
ARMC3:protein_coding	179	92	222	460	1027	58	36	143	90	164	430	541	273	362	130	279	180	601	336	108	531	109	254	277	86
KCMF1:protein_coding	179	833	821	1685	860	605	249	423	279	258	938	1246.07	916	335	313	437	328	376.067	470	349	773	229	746	1106	284
PCP2:protein_coding	179	332	739	1829	394	112	193	205	201	283	612	667	624	286	227	114	334	326	134	118	479	526	588	1505	529
TMEM40:processed_transcript	178.917	422.25	812.742	753.575	572.492	306.283	159.25	174.167	136.083	267.833	225.458	241.5	516.158	200.792	242.125	204.658	135.667	121.5	219.25	150.667	512.167	120.833	271.875	416.5	171.625
TMEM40:retained_intron	178.917	422.25	812.542	753.375	572.458	306.083	159.25	174.167	136.083	267.833	225.458	241.5	515.958	200.792	242.125	204.458	135.667	121.5	219.25	150.667	512.167	120.833	271.875	416.625	171.625
RPS4X:protein_coding	178.667	868.333	497	722	1560.33	741.333	319.333	322.667	425.667	268	511.333	1332.5	544.667	345.667	204.667	415.167	413.667	1115	296	308	703.5	494.667	343.167	870.667	160.5
TMEM87B:processed_transcript	178.5	415.5	486	683.5	197	316	181	118	156.5	223	70	106.5	569.5	190	220.5	176	97	50	120	36.5	202	54	68.5	143.5	53.5
TMEM87B:protein_coding	178.5	415.5	486	683.5	197	316	181	118	156.5	224	70	106.5	569.5	190	220.5	176	98	50	120	36.5	202	54	68.5	143.5	53.5
FRA10AC1:protein_coding	178.4	242.4	225.6	1198.4	1175.2	179.2	132.8	117.6	94.4	196	516	1032.8	348	309.6	252	244	188	417.6	122.4	199.2	627.2	103.2	178.4	305.6	55.2
IDS:protein_coding	178.288	443.991	374.065	594.859	466.359	533.284	151.621	201.176	299.118	260.118	424.68	569.145	439.569	272.451	362.007	306.451	233.17	239.96	370.791	259.059	532.65	108.17	290	1010.41	321
ZC3HAV1:protein_coding	178	264	237	564	205	436	111	221	211	118	165	338	149	82	180	148	109	171	134	125	235	50	333	316	64
EFNB1:protein_coding	178	134	368	1461	556	199	41	128	161	287	320	407	210	247	107	309	334	228	143	163	326	202	396	635	98
MPST:protein_coding	177.875	219.75	281.5	550.25	352.125	351	63.75	73	168	218.875	379.75	598.625	215.875	141.208	148.875	237.5	210.75	269.625	214	139.75	332.5	141.625	429.25	1116.75	163.5
C1orf43:protein_coding	177.5	791.5	904	769	471.5	537.25	462.607	304.5	169.75	183	475	764.25	803.167	222.967	285	321.55	213.75	185.5	573.5	165.75	504	95	285.5	511	136
PRKCA:nonsense_mediated_decay	177.333	500	600	1398.67	568	602.667	431.333	180.667	323.333	390.667	481.333	712.667	819.333	336.667	560.667	368	326.667	287.333	470.667	262.667	510	121.333	381.333	700.667	158.667
RPL7:protein_coding	177.117	616.839	612.857	815.857	1804.34	412.286	283.714	348.998	355.905	296.26	475.414	1785.96	640.712	246.667	173.143	380.307	314	1035.13	317.512	295.607	948.01	279.89	297.988	543.548	102.667
PANX1:protein_coding	177	119	274	746	469	134	30	83	91	246	205	118	262	278	198	207	142	232	207	210	562	91	95	312	161
VEPH1:protein_coding	177	365	445	418	718	335	85	151	226	320	574	798	471	318	348	380	221	252	628	234	807	76	358	607	175
WDR83OS:protein_coding	177	496	542.75	666	624.25	402	190	241.25	270.75	206	291.75	624	535.5	241.75	305.75	328.25	311.5	322.75	298.75	228.75	480.5	158	444.5	479.75	170.75
DENND2C:protein_coding	176.25	169.5	265.5	227.25	591.75	148.5	105	151	23.25	94.5	183.75	324.75	192.75	168.75	76.5	279	118.5	222.75	239.5	130.5	457.5	32.25	146.5	171.75	24.75
SLC30A1:protein_coding	176	304	311	806	293	220	64	218	91	161	327	371	256	215	150	231	147	165	216	89	325	67	163	317	75
FAM133B:protein_coding	175.423	320.518	301.815	1376.98	943.071	259.525	198.524	167.577	186.899	284.476	858.849	2233.59	482.632	273.256	242.679	368.446	309.94	948.077	150.429	276.083	900.717	187.792	168.845	528.631	145.617
BMP2K:protein_coding	175.167	889	460.167	1581.83	391	718	421.333	281.167	340.5	288	331.667	503.167	843.667	173	358.167	195.333	193.167	316.167	279.833	205.333	470.5	183.333	319.667	923.5	153.167
ASB8:protein_coding	175.165	340.176	778.841	691.683	653.265	205.511	246.91	295.444	240.844	349.197	471.771	697	654.178	246.659	290.554	353.975	292.493	283.214	246.892	140.797	388.998	103.532	212.655	388.652	96.1714
CRAT:nonsense_mediated_decay	175	553.833	469.167	992.833	228.833	569.5	138.5	173.833	324.833	309.5	173.167	404.333	269.75	223.5	238.5	211	181.833	141.5	284.833	310.667	424	110.333	452.667	726.167	210.5
CRAT:protein_coding	175	554.167	469.5	993.167	229.167	569.5	138.5	174.167	325.167	309.5	173.833	404.667	270	223.5	238.5	211	182.167	141.5	285.167	312.333	424	110.667	453.333	726.833	210.5
HLA-DRA:protein_coding	175	318	200	678	1615	222	162	161	338	154	346	1341	295	154	97	247	165	745	80	184	671	279	223	345	39
IFRD1:protein_coding	175	507	2187	1364	1928	222	173	737	170	458	416	2345	671	351	177	702	379	1437	366	366	523.167	268	478	667	301
UBE2W:protein_coding	174.857	433.714	614.571	904.286	624.857	341.143	306.857	174	131.143	200.571	346.286	1359.43	366	152.571	210	392.571	198	581.143	218.571	254.571	310.286	139.714	159.429	476.571	101.143
FAM133B:retained_intron	174.851	319.804	301.53	1376.45	942.214	258.092	198.238	167.149	186.488	283.762	856.263	2232.96	482.121	272.685	242.536	367.589	309.655	947.649	149.952	276.083	899.183	187.792	168.702	527.976	145.517
SIAE:retained_intron	174.333	893.667	551.333	740.333	338.167	752.833	378.667	225.333	361.667	229.333	401.833	543.5	767.667	193	325.333	249.167	216.667	247	453	117	338	76.3333	462	772.833	153.333
MBTD1:protein_coding	174	430.8	639	1327.2	774.6	216	172.8	409.8	145.8	229.8	402	799.2	373.8	203.4	193.2	381.6	267	422.4	296.4	189.6	555	124.8	331.2	531	78.6
TREML1:retained_intron	173.667	466.667	437.25	392.583	315.333	397.167	111.333	119	211.167	219.25	352.583	390.917	474.5	252.167	279.25	216.25	232.5	202.5	368.583	255.25	589.5	127.5	646.333	964.417	207.5
MAN1A1:protein_coding	173	643	515	661	302	571	271	157	239	237	69	108	496	127	288	139	99	37	298	23	311	28	104	150	118
SMARCA2:protein_coding	173	352	347	1443	865	327	104	247	242	267	621	981	387	248	253	462	360.833	560	323	452	662	291	606	1189.11	303
PPM1A:nonsense_mediated_decay	172.85	370.333	317.65	991.8	733.4	254	152.2	231.2	195.45	205.4	359.333	771.2	409.4	229.6	200.2	285.467	202	346.6	252.1	171.2	545.533	106.333	412.133	564.783	156.2
TMBIM6:retained_intron	172.6	544.344	513.593	716.95	574.368	636.15	328.818	223.193	238.875	207.975	262.3	434.95	497.1	241.768	285.693	326.775	204.3	275.85	423	264.95	680.45	90.675	350.3	653.625	182.575
CRBN:retained_intron	172.571	323.381	1281.24	1755.1	890.19	196.905	197.048	362.143	140.381	228.476	208	273.476	626.571	227.286	180.095	455.095	177.857	347.143	310.238	191.81	485	67.6667	200.762	230.238	122.714
GP5:protein_coding	172	138	242	398	230	421	95	76	114	194	219	273	235	114	191	169	94	125	289	338	412	183	516	1771	400
LY6G6E:protein_coding	172	516	719	412	118	353.8	169	231	126.8	211	90	113	262.75	89	109	129	54	39	229	31	120	24.8	84	183	35
PDS5A:protein_coding	172	458	414	1206	596	464	133	224	266	283	532	992	465	268	259	303	282	504	234	273	529	161	275	791	157
DAZAP2:nonsense_mediated_decay	171.786	490.419	413.25	615.955	374.077	375.376	203.181	191.493	325.659	262.906	209.22	325.059	439.606	210.619	236.967	255.924	224.315	162.977	284.539	108.523	261.514	134.38	260.858	527.128	264.765
DAZAP2:retained_intron	171.786	490.419	413.25	615.955	374.077	375.376	203.181	191.493	325.659	262.906	209.22	325.059	439.606	210.619	236.967	255.924	224.315	162.977	284.539	108.523	261.514	134.38	260.858	527.128	264.765
FAM13B:protein_coding	171.75	766.75	870	1513.5	615	685.5	381	256.5	277.5	263.25	499.5	1182.75	637.5	246.75	305.25	336	252	453	282	225.75	526.5	110.25	198.75	408	78.75
RNASEK-C17orf49:retained_intron	171.531	690.946	483.469	1478.39	633.184	530.013	249.462	157.465	271.311	201.738	882.712	1425.89	918.378	374.481	335.304	431.369	463.353	691.712	368.619	431.43	811.536	385.663	784.806	1758.6	464.479
ATF6:protein_coding	171	465.619	589.5	1291.5	461.538	360	219.5	209.5	226.5	371	201	339	694.185	336.213	255.034	240	119	120	198	112	608.556	67	84.2189	273.848	50.0385
HIST1H2BG:protein_coding	171	1278	540	1981	2429	264	263	574	421	371	829	1657	886	212	573	513	827	599	336	187	1194	631	1189	1205	273
RPL23:protein_coding	171	465.667	343.636	897.314	1804.79	297.073	220	205.417	405	204	255.667	1156.19	437.8	205	208.6	246	186.467	792.238	174	317.333	825.636	271.514	217.667	421.19	50.6364
STIM1:protein_coding	171	455.833	551	1125	397	555	193	125	180	208	282	208	476	208	324	197.2	141	63	318	140	567	77	238	429.833	117
CERS2:retained_intron	170.962	340.129	278.29	656.11	574.2	294.11	120.505	190.319	121.952	201.381	403.233	479.705	295.657	289.981	220.829	274.462	163.271	265.076	393.238	354.871	619.719	75.1857	389.314	787.333	281.433
PLOD2:protein_coding	170.4	518.4	492	325.6	353.6	564	232.8	89.6	89.6	216	126.4	211.2	499.2	138.4	147.2	124.8	86.4	104	299.2	101.6	404	34.4	133.6	108.8	116
CERS2:processed_transcript	170.248	338.414	277.112	652.538	571.2	292.788	120.219	189.176	121.81	200.524	400.233	478.419	294.229	289.374	220.114	272.748	161.986	263.505	391.952	351.586	616.576	75.0429	386.457	783.333	280.433
TXNIP:retained_intron	170	133.667	626.833	972.667	532	162	97	433.5	100.667	76.3333	227	944.667	116	90	28.6667	280.333	220.667	344.167	31	176.333	217	148.667	161.667	593.667	123
COPS2:protein_coding	170	332	622	562	890	232	151	187	118	192	445	1214	383	257	195	402	233	547	232	231	620.833	111	269	407	102
CHMP1B:protein_coding	170	249	476	952	1195	206	106	273	262	298	657	1050	480	346	211	442	312	500	236	315	923	166	327	672	175
WDR26:protein_coding	170	478	757	1784.75	1025	291	242	317.5	206	322	692	1060	622	335	191	434	351	424	262.5	236	650.5	148.5	510.5	768	252
PPM1L:protein_coding	169.5	300.75	354.25	571.5	341.25	426	119.25	135	155.25	205.5	233.25	235.5	307.5	242.25	231	247.5	168.75	149.393	362.417	156.75	368.25	85.5	305.25	651.25	215.25
ATP1A1:protein_coding	169	586.75	587	689	415	770	209	261	388	238	250	621	630	186	439	238	180	210	463	176	668	74	279	366	149
PTBP3:protein_coding	169	267	195	689	535	268	154	174	139	208	457	686	300	180	198	183	187	408	200	162	336	83	164	351	160
C10orf12:protein_coding	169	523	366	783	487	430	164	172	189	229	609	795	431	276	331	352	309	286	453	214	678	103	438	876	175
RPL10:retained_intron	168.704	440.935	344.818	628.746	1008.77	380.948	205.503	264.247	240.488	186.758	272.839	751.915	403.929	201.136	142.893	235.37	157.076	415.095	236.778	216.214	536.942	177.764	236.242	453.111	111.422
SRBD1:protein_coding	168.667	680	675.333	2730.67	520.667	848	444	407.333	260.667	363.333	464.667	1141.33	782	220.667	274	246.667	304.667	627.333	151.333	258	390	183.333	200	692.667	85.3333
CLK1:protein_coding	168.429	507	909.429	1503	1013.14	310.714	210	197.571	266.571	298.286	649.286	1662.86	476.143	319.714	295.286	357.857	254.143	696	177	291	653.143	331.714	235.286	580.714	65.1429
MTMR10:nonsense_mediated_decay	168.3	228.6	278.7	363	369	310.5	110.7	103.8	108.6	202.8	327.9	483.9	268.2	214.8	223.2	327	204.9	315	369.3	231.9	597.6	76.2	239.4	388.2	127.2
FAM114A2:protein_coding	168.056	590.097	445.5	2345.37	360.861	449.125	297.484	259.139	266.985	72.6667	268.721	801.83	372.902	274.917	299.415	193.514	52.4987	188.167	195.167	53.4306	320.597	161.931	190.764	752.889	38.5
DYNLT3:protein_coding	168	1008	788	411	572	358	238	151	347	315	569	675	906	232	212	1104	254	412	514	863	583	184	538	719	203
EMR1:protein_coding	168	236	432	844	763	101	82	174	445	421	300	591	542	372	385	389	283.667	255	225	251	339	176	137	373	153
USP47:protein_coding	168	610.667	652.733	896	686.467	295.667	220	422.467	101.667	129.667	415.267	539.333	501.6	214	184	267.467	234.667	235	296.667	164	442.467	81	466.133	389.133	92.6667
KIAA1586:protein_coding	167.833	290.333	746.667	1505	1316.67	217.833	150.667	216.833	129	274.333	664.167	1612.83	464.333	293.167	265.333	421.333	306.667	989.5	170.667	242.667	750	205.667	239.667	424.333	171.833
SMOX:processed_transcript	167.733	476.933	835.567	1503.3	393.967	444.033	217.617	174.8	107.8	198.667	243.633	228.6	403.433	210.367	290	192.033	134.567	98.1667	176.6	119.067	340.2	115.733	332.6	545.867	118.1
CCDC91:processed_transcript	167.656	437.165	538.765	2273.2	659.166	290.514	219.719	207.113	209.896	298.046	680.659	1803.58	722.54	286.195	373.184	266.208	293.269	984.711	178.489	385.026	413.687	301.868	250.492	874.2	112.193
KIAA1586:processed_transcript	167.167	287.667	744.333	1496	1312.33	217.167	150.333	216.167	129	273.667	662.833	1606.17	461.667	290.833	262.667	419.667	304.333	985.5	170.333	242.333	744	204.333	238.333	422.667	170.167
BARD1:nonsense_mediated_decay	167	479.333	505	2194.33	747.667	384	342	244.667	260	210.333	811	1121	752	229	280.333	379.333	330	616	198.667	205	374.333	244.333	227.333	1146.33	175
HBD:protein_coding	166.571	561.429	600.524	158	145.583	1901.15	665.619	2958.05	803.095	42.1429	92.6667	119.857	230	68.0476	48.5714	130.143	141.381	51.1429	239.333	9.57143	301.095	26.7143	130.143	60.8571	79.2857
DNM1L:protein_coding	166.532	167.395	240.17	123.86	383.082	170.193	142.099	127.263	97.883	114.295	154.287	300.749	309.345	92.7368	157.573	116.012	70.5205	108.62	206.164	57.7602	124.023	81.2281	576.842	532.545	175.278
RAB6A:retained_intron	166.433	279.1	313.11	603.519	615.616	331.252	126.933	180.433	210.477	213.9	414.1	870.144	391.486	202.867	242.792	379.2	233.967	352.201	323.643	206.453	495.777	126.535	428.083	742.587	281.977
EPSTI1:processed_transcript	166.4	22.6	202.2	640.9	30.6	14.2	16.6	53.2	15.4	16.4	6.4	11	59.4	22	25.4	11.4	3.6	3.8	10.8	5.2	31.6	1.4	9.6	6.4	2.8
EPSTI1:retained_intron	166.4	22.6	202.2	640.65	30.6	14.2	16.6	53.2	15.4	16.4	6.4	11	59.4	22	25.4	11.4	3.6	3.8	10.8	5.2	31.6	1.4	9.6	6.4	2.8
AP2M1:processed_transcript	166.125	562.153	708.542	986.958	656.472	514.686	202.458	239.583	407.353	359.394	668.556	961.889	649.722	296.681	377.069	369.431	371.847	421.819	459.847	322.333	726.819	208.431	689.972	885.056	242.847
ZNF24:protein_coding	166	508	811	1188	970	265	215	400	132	212	404	823	562	260	192	467	241	432	215	195	385	203	414	610	149
TMEM158:protein_coding	166	786	1036	2185	315	1085	470	385	304	370	89	162	1018	331	320	137	84	87	315	117	640	101	270	305	354
TBC1D1:protein_coding	166	290	275.333	899.333	567.333	402	127.333	120.667	182	224	238.667	402.667	466	214	272	314.667	184.667	328	170	164	376.667	102.667	172	334.667	84
DNAJB6:nonsense_mediated_decay	165.539	316.314	527.489	993.082	393.798	187.506	181.62	288.981	202.546	272.193	413.253	1131.93	309.233	179.687	148.9	397.144	256.89	450.245	113.99	106.103	348.024	98.9098	231.305	335.073	122.499
DNAJB6:retained_intron	165.539	316.314	527.489	993.082	393.798	187.506	181.62	288.981	202.546	272.193	413.253	1131.93	309.233	179.687	148.9	397.144	256.89	450.245	113.99	106.103	348.024	98.9098	231.305	335.073	122.499
SNX6:nonsense_mediated_decay	165.317	559.125	543.208	1447.97	473.867	367.525	284.65	177.317	160.333	291.425	132.775	223.7	923.792	206.242	330.325	231.583	91.0833	115	175.833	62.5917	457.275	55.925	97.825	148.017	59.9833
POLE3:protein_coding	164.667	205.667	278	313.667	423.167	194.667	102	96.5	92.6667	140.667	205.333	389.167	364.667	155.333	223.833	189.333	124.667	138.667	172.667	109.333	466.5	74.6667	244	323.5	127.833
AZIN1:processed_transcript	164.567	307.167	273.117	732.783	669.983	344.083	161.167	138	222.2	262.25	531.417	1044.2	462.65	253.7	274.45	404.917	272.25	468.25	326.25	324.617	767.9	143	325.167	783.033	201.25
ABTB1:protein_coding	164.467	549.133	372.867	1316.6	501.267	859.933	303.327	392.467	361.6	295.6	464.267	791.667	440.178	234.8	380.133	267.933	258.133	367.867	264.067	207.667	486.667	145.867	554	749	153.8
PSMF1:protein_coding	164.464	542.143	530.143	611.786	817.179	592.5	324.405	532.583	685.821	224.571	623.036	901.929	453.75	201.214	204.75	400.5	321.321	538.393	428.036	358.607	993.857	182.464	726.583	725.357	204.536
DCP2:protein_coding	164.25	346.6	265.9	617.35	386.7	377.1	215.05	160.35	192.05	132.75	476.35	893.8	320.25	220.65	219.85	310.75	180.15	267.6	273.75	247.2	453.95	81.55	231.4	554.75	157.15
CD2AP:protein_coding	164	360	294	851	480	231	123	185	161	228	376	927	552	222	156	368	217	415	256	163	255	105	258	422	123
SEC23A:protein_coding	164	504	449	797	476	413	170	199	172.333	232	419	906	439	187	257	255	187	302	351	277	526	107	374	584.333	186
WDR33:protein_coding	164	497	706	1419	659	437	261	271	252	296	644	1637	571	262	250	440	300	675	212	222	447	262	271	801	126
PIK3CB:nonsense_mediated_decay	163.714	402.286	696	1165.43	1186.29	340.286	172	265.714	220.571	342.857	521.429	1248	921.143	250.857	328.857	362.857	233.429	327.714	412.857	279.714	906.286	76.2857	363.714	429.143	183.714
REPS2:protein_coding	163.5	523	507.75	580.5	217.5	535.083	245.25	88.5	188.25	321.75	75.75	129.75	573	190.5	241.5	169.5	83.25	66	200.25	72.75	289.5	61.5	82.5	254.25	95.25
CCDC66:protein_coding	163.429	396.571	350.286	1342.29	407.529	393.714	277.143	108.571	101.714	365.714	380.571	683.429	402.286	193.714	232	234.857	218.286	314.857	100.571	151.429	379.429	98.2857	150.286	454.857	105.143
TRAFD1:nonsense_mediated_decay	163.393	114.25	152.571	489.75	118.25	135.036	66	57.25	37.75	46.75	63.25	103	103.5	40.75	42.5	56.25	30.75	56	34.75	14.75	50.75	20.25	39.25	38	7
CALR:protein_coding	163	743	521	570	256.667	1396.67	286.667	223	249	79	188.667	222	696.333	119	196.667	114	81	49.3333	654	157	457	57.6667	325	437	156
ERP44:protein_coding	163	241	547	884	702	175	117	143	136	148	414	862	434	208	208	244	135	276	155	143	469	103	167	295	64
KPNA3:protein_coding	163	352	399	990	1010	280	166	156	215	318	541	1191	728	239	200	255	282	540	232	160	569	90	183	395	85
TERF2IP:nonsense_mediated_decay	163	651	880.5	860	546.5	449	172.5	353	140.5	259	297	555	620	198.5	233.5	250	159	244	400	151	499	68.5	289	372.5	139
TERF2IP:protein_coding	163	651	880.5	860	546.5	449	172.5	353	140.5	259	297	555	620	198.5	233.5	250	159	244	400	151	499	68.5	289	372.5	139
PDCD10:retained_intron	162.714	174.857	699.655	667.143	1335.27	128.143	81.2857	258.571	75.4286	186.857	464.857	1494.29	431.083	213.429	125.571	330.857	241.429	989.143	154.071	240.571	507.857	230.429	500.143	479.286	210.857
PCSK6:protein_coding	162.667	585.4	548.333	630.4	391.6	1470.82	306.833	158.133	354.6	291.508	534.933	474.467	462.333	228.375	734.867	281.533	225.533	222.467	791.1	278.333	635.067	74.4667	424.133	1399.53	280.267
YBX3:processed_transcript	162.5	610.5	420	1647.3	762	818.5	192.5	1306	885.8	275.5	766.5	977	563	280.3	1187	542	354	403.5	802.5	310.6	1034.8	191.8	1218.5	1372.8	661.8
RPL27A:protein_coding	162.333	534.083	606.75	744.5	1490.08	430.083	217.333	281.333	362.667	292.667	328	900.333	568.333	174.417	216	232.75	124.667	508.667	340	296.667	916	222.111	268.75	422.833	108
RPL26:protein_coding	162.147	364.063	330.405	555.779	945.19	187.071	127.924	221.424	218.619	100.119	180.69	489.167	377.508	120.476	87.9365	143.262	94.5397	329.905	79.9238	143.516	420.175	171.611	210.079	211.643	51.0476
ARCN1:protein_coding	162	368	338	451	540	267	183	219	154	156	243	758	321	184	109	251	215	187	301	118	405	142	422	429	177
CRLF3:protein_coding	162	374.667	231.333	1308	802.667	404.667	192.667	223.333	162	202.667	572	1106	351.333	220	200.667	269.333	262	740	223.167	291.333	731.333	208	264.667	890.667	156
RPS8:processed_transcript	162	549.694	452.75	653.25	1416	380.226	280.083	325.833	403.583	230.833	212.667	952	395.75	169.417	156.667	158.833	175.333	642.333	118	64.0833	142.667	350.25	312.167	441.5	59.3333
HSPB1:nonsense_mediated_decay	161.517	985.617	770.867	2368.93	931.7	696.6	303.4	395.533	343.067	367	533.383	1193.65	1062.6	254.067	212.2	326.917	354.067	385.65	347	320.367	389.4	855.717	2438.97	1574.43	669.067
BLOC1S6:nonsense_mediated_decay	161.5	639.923	702.545	1243.52	483	368.833	195.9	126	195.25	458.75	434	531.5	716.462	294	210.75	386.523	296.023	350.65	513.5	277.25	955.75	161	374.75	717.05	131.5
PRPSAP2:protein_coding	161.053	407.728	500.869	1628.67	888.688	403.34	251.167	185.167	254.833	316.332	600.241	1269.48	630.122	301.303	255.272	475.826	335.576	570.038	250.052	335.5	558.326	201.758	253.643	793.361	111.833
FLI1-AS1:antisense	161	301	371	1044	765	118	78	131	184	267	329	311	536	295	146	245	299	222	207	248	388	734	1278	1460	794
CAPN1:protein_coding	160.714	825.519	714.048	1642.98	934.405	939.452	216.429	427.143	350	325.952	638.929	1020.71	597.143	397.857	463.829	475	426.071	402.857	578.929	212.976	401.548	195.714	787.143	752.381	260
KIFC3:protein_coding	160	249.167	362.5	972.576	361.667	467.652	113.333	131.742	210.833	230.909	287.5	430.909	254.167	105	256.667	309.167	130.909	154.167	273.333	125	225.833	76.6667	239.394	503.485	60.8333
RPL5:protein_coding	160	410.233	330	444.833	1090.2	314	226.5	190.333	239.5	154.333	103.5	340.5	383.4	125	118.5	154.5	82	220.5	107	121.5	440.5	153	103	191.5	43
SMIM5:protein_coding	160	898	1542	4859	1382	560	373	809	546	597	1471	4922	1370	300	391	776	787	3234	261	724	560	1562	1777	2681	536
ASAP1:nonsense_mediated_decay	160	174.786	269.536	947.262	485.905	210.786	90.6667	239.262	123.595	156.533	269.952	459	378.286	230.167	213.333	311.619	166.31	237.905	254.833	113.929	379.929	50.1667	197.143	292.905	65.9762
ASAP1:retained_intron	160	174.786	269.286	947.119	485.905	210.643	90.6667	239.262	123.452	156.533	269.952	459	378.286	230.167	213.333	311.619	166.31	237.762	254.833	113.929	379.929	50.1667	197.143	292.905	65.9762
LGALS12:protein_coding	159	250	661	1196	680	341	115	253	188	246	384	536	400	205	190	372	276	323	241	330	463	132	340	769	173
DCLRE1A:protein_coding	159	43	649	201	496	40	27	118	15	93	32	62	95	79	79	91	12	109	94	76	225	15	65	69	36
CMTM5:retained_intron	158.933	530.033	540.133	920.117	422.533	626.467	190.667	377.6	229.733	246.867	503.4	520.867	569.867	274.4	344.733	223.2	291.533	276	391.293	285.733	670.667	149.933	628.8	1128.07	344.333
TYROBP:protein_coding	158.514	292.72	148.571	774.446	550.857	61.1429	78.2857	65.1429	180.625	127.482	218.446	724.071	385.768	118.857	133.714	128.336	204.625	361.357	94.3393	86.0357	234.911	76.5714	293.571	345.732	77.7679
SMNDC1:protein_coding	158.5	239.967	397.167	407.9	675	112.333	102	246.667	76	210.3	214.733	602.633	322.4	182.833	136.3	208.633	121.167	326.833	195	118.667	374.733	79	258.333	285.167	142.667
PTTG1IP:processed_transcript	158.467	360.7	156.4	1233.72	574.133	589.633	339.533	152.517	241.667	366.383	414.45	669.583	563.05	230.333	245.267	221.917	189.383	330	290.517	177.767	432.383	147.133	402.65	790.25	106.467
GSTK1:protein_coding	158.4	353.714	350.6	377.6	245.3	475.7	204.4	147.4	160.8	131.7	297.3	392.114	434.9	147.7	112.8	217.6	154.6	256.5	299.7	116.8	374.6	61.6	265.3	510.4	61.6
GMPS:protein_coding	158	297	358	1030	535	318	199	192	148	222	414	595	621	207	243	307	190	393	203	201	567	98	158	417	98
SYF2:protein_coding	158	272	617	710	832	233	131	214	138	145	272	694	356	123	115	269	155	376	151	145	460	87	223	226	52
DOK2:retained_intron	157.476	287.286	387.152	737.333	386.2	371.952	153.286	116.571	193.619	189.486	381.714	544.476	329.714	181.286	245.486	194.343	183.286	323.524	248.571	280.857	433.286	236.619	1203.62	1814.05	284.952
PBX1:processed_transcript	157.125	254	240.75	757.875	855.3	264	194.25	148.125	177.675	228.875	323.925	835.8	413.625	256.425	193.5	310.125	215.55	345.375	269	123.9	508.2	126.3	189.3	434.55	72
FNBP1L:protein_coding	157	361	340	336	375	245	183	167	65	123	113	212	261	112	109	125	61	64	168	68	307	28	177	172	59
PPP1R15A:protein_coding	157	227	561	959	399	207	144	209	201	326	404	645	445	233	94	277	177	412	150	315	311	623	933	2690	1278
RAP2A:protein_coding	157	402	522.5	812	788.667	335	151.167	178.333	301.667	311.333	688.5	945.333	788.333	291.833	247.333	242.5	236.667	407.333	396.667	250	716.333	162	532.333	525	221.333
STXBP3:protein_coding	157	707	1393.5	1201	1652	237.5	199	421	206.5	297.5	518	1299	861.5	261	271	533	334	585.5	289.5	234	929	145.5	382.5	341.5	104.5
PHC3:protein_coding	156.75	363.6	369.75	1522.05	620.7	254.15	191.25	248.145	235	262.35	451.35	1061.75	516.05	276.45	251.85	309	242.85	399.75	190.5	209.85	462.6	122.85	162.75	529.695	173.95
CTDSP2:protein_coding	156.6	331.6	379.667	628.9	369.667	401.867	120.5	224.017	195.183	256.2	338.2	474.567	301.833	184.167	202.667	297.133	287.967	155.4	246.667	46.4	122.667	48.0667	154.233	197.133	29.4
C7orf55-LUC7L2:retained_intron	156.571	222.286	487.429	1405.14	816.857	198.571	171.143	221.143	217.429	290.857	753.429	2063.14	619.143	273.714	269.143	420	401.429	907.714	288.286	431.429	906.143	166.286	241.143	1002.86	189.429
SUCNR1:protein_coding	156	662	3380	1017	274	265	156	244	165	137	411	488	666	164	154	294	268	396	211	79	256	61	540	494	76
ZBED6:protein_coding	156	644	765	738	494	370	270	326	153	157	589	925	647	229	262	349	253	198	190	134	526	80	464	651	107
KLHL5:protein_coding	155.875	1885.75	1361.12	2687.62	875.75	811.75	450.5	547.25	618	311.625	1421.75	1945.5	863.875	305.75	912.5	547.5	812.375	25	1480.12	349.5	354.875	117	298.375	18	510.5
TMEM106C:nonsense_mediated_decay	155.793	114.495	173.692	168.837	598.503	90.649	37.8798	64.3413	94.3077	157.159	403.159	582.034	235.01	126.904	153.365	258.716	128.351	370.784	211.332	239.673	626.34	85.1106	103.639	357.659	101.894
ACTN4:protein_coding	155.667	319.333	310	445.667	446.333	554	167.667	221.333	189.667	200	312.333	710.333	251.333	135	264.333	233.333	136	222.333	339	186.667	396	164.333	586	1692.67	376
EGLN3:protein_coding	155.417	405.333	543.417	1752.92	1122.08	286	268.667	164.75	138.083	310.083	530.083	873	674.25	328.083	206	408.75	226.667	371.417	278.083	192.667	649.5	62.6667	250.833	427.333	121.333
YPEL3:protein_coding	155.095	482.286	502.467	2966.28	1902.74	438.414	350.186	783.681	738.867	298.029	960.781	2519.28	603.876	288.181	321.914	520.657	497.095	1384.44	155.619	359.8	804.438	678.114	1825.61	1385.98	436.752
DIAPH1:nonsense_mediated_decay	155	319.5	324	635.889	402.444	398.056	138.778	123.389	191.667	236	458.889	455.778	377	221.222	241.111	251.556	178.333	126.889	402.889	237.444	934.333	92.4444	339.222	617.591	194.667
SPPL3:protein_coding	155	219.667	241.667	739	460.667	308	88.3333	151	159.667	234	210.667	412.667	277.333	195	240.333	192.667	167.333	273.667	246.667	157.667	421.667	115.667	228.667	409	127
IFNGR1:protein_coding	155	659	1386	1126	814	104	251	405	82	154	288	528	338	126	117	249	182	260	88	78	340	96	492	293	78
PRKCD:protein_coding	155	196	519	1070	415	326	88	159	181	290	322	498	346	179	156	294	208	270	293	204	280	127	422	712	168
SH2B3:protein_coding	155	301	554	1452.04	466	419	155	165	199	284	347	315	350	247	315	251	232	177	334	141	540	70	222	482	176
ANXA7:protein_coding	154.5	748.5	557.25	794.25	1298.25	429.75	150.75	278.25	308.25	345	899.25	1686.75	779.25	322.5	359.167	558.75	469.5	551.25	531	385.5	848.25	239.25	683.25	859.5	285.75
STAT1:nonsense_mediated_decay	154.429	15.8571	24.5952	318.857	35.1429	15.2857	14	21.5714	25.5714	12.4286	3.42857	15.5714	14.5714	3.71429	6.14286	4.14286	2.57143	7.42857	7.85714	2.57143	20	4.57143	9	16.2857	3
STAT1:retained_intron	154.429	15.8571	24.4286	318.857	35.1429	15.2857	14	21.5714	25.5714	12.4286	3.42857	15.5714	14.5714	3.71429	6.14286	4.14286	2.57143	7.42857	7.85714	2.57143	20	4.57143	9	16.2857	3
ARMC1:protein_coding	154.4	309.467	201.333	1050.93	596.133	252	155.2	120.8	135.067	176	299.067	564.267	504.533	255.067	266.133	292.667	266	415.2	141.6	92.8	290.4	119.2	154.933	344.667	60
VRK2:protein_coding	154.167	310	459.167	847.5	505	195	100.833	130.833	113.333	221.667	130	275.833	452.5	236.667	301.667	245.833	101.667	113.333	141.667	107.5	725	91.6667	141.667	203.333	52.5
PSMA6:protein_coding	154.111	162.5	602.465	525.919	357.955	180.864	89.5	131.955	63.4545	100.455	168.909	220.909	204.318	111.5	69.4545	98.5	73.5	143.318	118.5	138.5	290.955	50	147.5	290.409	73
SERP1:protein_coding	154	434	572	1355	475	263	200	151	217	349	562	998	507	204	171	247	290	452	125	445	468	345	837	1430	299
ARID4A:protein_coding	154	400	351	1562	578	339	207	203	215	199	458	1338	500	207	230	249	234	418	166	300	382	131	180	653	68
STRADB:protein_coding	153.929	405.071	177.214	436.036	567.018	347.332	167.875	795.321	791.314	86.6893	183.607	564.804	144.589	136.214	175.161	253.75	105.5	210.804	176.5	99.5	604.75	50	625.304	254.411	134.25
STRADB:retained_intron	153.929	405.071	177.214	436.036	567.018	347.132	167.875	795.321	791.114	86.4893	183.607	564.804	144.589	136.214	175.161	253.75	105.5	210.804	176.5	99.5	604.75	50	625.304	254.411	134.25
GTF2A1:protein_coding	153.333	283.333	402	591.333	600.667	234	122	195.333	85.3333	135.333	238.667	502.667	254	174	98.6667	286	122.667	301.333	191.333	180	406	76.6667	208	342.667	70
PSMB2:protein_coding	153	400	408	322	406	261	135	121	102	89	278	528	333	86	114	166	126	178	145	129	343	40	153	214	68
WHAMMP2:processed_transcript	152.6	125.9	238.7	909.143	398.733	91	2.8	53	0.8	131.4	103.2	313.1	122.533	146.1	165.3	219.4	146.9	185.333	316.8	96.5	504.7	50.6	99.8	229.733	83
CMTM3:protein_coding	152.54	614.136	383.278	846.318	483.745	671.444	296.763	178.207	320.5	328.747	483.97	1030.09	574.096	190.152	297.51	233.318	240.54	424.677	281.389	130.525	253.333	110.152	312.788	538.51	109.333
ROCK2:protein_coding	152.25	122.75	206	480.5	445	229.25	79.5	152	61.25	114	182	269.25	199	147.75	122.25	194	114.75	152.5	252.5	43	124.25	48.25	163	367	85
CASC4:protein_coding	152.143	342	221	385.5	292	328	171.5	79	148	135	374	449	248	176.6	216	166	121	102	295.5	202	636.5	63	281	621	201
SBDSP1:transcribed_unprocessed_pseudogene	152	220	397	1002	701	144	117	216	163	167	413	1388	410	196	143	314	209	514	135	133	370	137	144	277	42
VAPB:protein_coding	152	380	392	707	488	257	124	132	115	197	438.5	713	517	144	252	233	173	183	266	208	583.5	86	331	480	121
RNASEK:nonsense_mediated_decay	151.6	573.514	400.219	1378.96	550.212	437.43	210.462	137.215	230.311	175.488	825.712	1311.65	809.638	347.731	281.372	396.119	431.003	643.962	304.619	400.135	727.904	369.231	737.442	1678.7	441.115
MAPK1:processed_transcript	151.5	589.5	486.5	1024.5	386.5	489.5	212	205	235.5	247.5	359.5	506	503.5	241	210	235.5	204	127	346.5	158.5	406.5	58.5	348.5	620.5	200
MAPK1:protein_coding	151.5	589.5	486.5	1024.5	386.5	489.5	212	205	235.5	247.5	359.5	506	503.5	241	210	235.5	204	127	346.5	158.5	406.5	58.5	348.5	620.5	200
TMEM248:protein_coding	151	278.5	257	688	475.5	275	97.5	152.5	99.5	131	245	465	332	251	283	305.5	160	269.5	238.5	176.5	422.5	75	215.5	463.5	247.5
CPT1A:protein_coding	151	602.038	328	1234	525.077	688	344	305	281	360	602	904	323	284	318	246	145	346	471	398	673.038	210	425.143	1292.09	252
TMEM50A:processed_transcript	150.833	448.75	560.667	205	195.5	233.5	129.583	95.5	169	374.75	62.0833	113.417	323.25	227.583	110.667	124.917	85.5	46.6667	208.75	10	52	53.3333	131	203.083	110.083
PLSCR1:protein_coding	150.165	31.4	62.4056	336.267	67.3667	21.8278	11.4116	61.7444	20.8586	15.9167	34.4	95.3697	25.0667	10.7556	14.8667	28.4	16.6141	64.1808	16.0222	20.4	49.3475	9.51111	19.7556	33.4419	13.0667
ORMDL3:protein_coding	150	260	372.5	743.333	172.5	287.5	104.167	110	136.667	174.167	260	239.167	205	98.3333	146.667	168.333	159.167	81.6667	255.833	114.167	220	65	306.667	690	91.6667
PPP2R5A:protein_coding	150	360	328	1069	666	346	185	141	145	215	220	416	469	207	240	286	203	179	267	106	492	80	107	204	75
SDC4:protein_coding	150	38	128	510	233	174	41	37	38	223	398	409	89	171	76	179	134	240	105	247	389	45	110	656	176
BIRC2:protein_coding	149.7	332.55	302.1	495.6	418.2	311.1	167.7	311.4	339.3	200.85	445.2	615.75	319.95	211.05	169.35	300.9	212.25	231	252.6	184.05	504.75	38.25	225	407.25	100.35
CCDC91:non_stop_decay	149.585	391.094	455.408	1949.99	553.88	252.371	191.648	182.898	180.896	248.832	559.302	1427.58	616.04	242.053	321.684	226.065	244.198	792.068	145.418	294.812	338.473	231.725	210.349	704.557	92.0503
CCDC91:nonsense_mediated_decay	149.585	391.094	455.408	1949.99	553.88	252.371	191.648	182.898	180.896	248.832	559.302	1427.58	616.04	242.053	321.684	226.065	244.198	792.068	145.418	294.812	338.473	231.725	210.349	704.557	92.0503
MAP2K4:nonsense_mediated_decay	149.571	323.571	310.286	1726.19	540.333	322.714	183	198.857	197.571	260.143	639	1341.43	481.714	219.429	268.714	277.619	231.762	708.857	185.143	251.143	489	144.429	159.857	604.286	92.1429
SSH2:protein_coding	149.333	350	334.667	1311.33	546	318.667	179.333	254.667	147.333	266	403.333	1122	360.667	242.667	247.333	260	247.333	669.333	149.333	182.667	430.667	176	292	733.333	145.333
SHOC2:processed_transcript	149.25	251.75	379.5	521	877.25	124.5	105.5	115	104.25	258	495.25	1046.25	372.75	236.25	180.25	331.25	208.75	426.5	254.25	143.75	573	91.5	158.5	295	128
DRAP1:retained_intron	149.114	65.2286	137.619	277.643	79.6321	72.4571	63.3143	58.194	46.4571	40.8857	29.15	49.6857	74.9429	30.8	35.1905	34.4286	16.4	22.0286	41.2	4.4	20.8	9.2	47.6286	49.6857	12.4
ADD3:processed_transcript	149.056	468.3	919.3	950.756	791.111	378.511	244.3	295.3	165.3	312.1	404.311	929.756	524.556	257.8	244.456	356.4	375.1	426	320.1	303.5	835.322	119.7	336	432.7	181.3
ADD3:protein_coding	149	470.8	922.8	952.3	792.1	378.6	244.7	295.7	165.7	312.9	404	931.5	525.5	258.2	245.6	357.6	375.9	426.1	321	304.5	836.9	120.3	338	433.3	181.7
PPA2:protein_coding	148.947	471.317	406.682	1112.5	449.016	414.797	255.678	124.375	203.984	244.956	334.456	635.861	505.687	209.21	212.784	233.872	163.161	285.406	155.856	222.336	353.23	147.342	141.185	646.209	79.7336
RPS11:nonsense_mediated_decay	148.504	489.617	368.161	497.278	872.687	386.159	217.929	221.393	407.562	205.452	231.863	535.696	512.839	155.119	169.49	224.873	116.778	270.762	235.956	146.087	520.353	106.063	155.397	232.381	58.1667
C11orf21:protein_coding	148.5	559	232.5	699.167	380.833	463.5	53	92.1667	132.667	185.333	396.667	579	335	165	185.333	369.667	249.833	595.833	457.5	214.667	732.667	84.6667	223.5	436.333	37.8333
DGKG:protein_coding	148.4	491.067	702.833	485.867	439.867	642.267	146.4	260.8	127.2	247.867	301.467	380.667	352	192.8	243.6	327.867	185.333	158.3	332.667	116.8	478.229	63.2	230.833	350.8	79.8667
PDLIM7:protein_coding	148.286	314.143	414.429	620.571	391.714	391.286	74.5714	126.857	111.857	177.429	327.429	433.714	239.143	193.286	186.429	209.571	199.286	220.714	303.429	240.857	441	65.5714	262.286	469.714	179.143
IL32:protein_coding	148.121	283.966	111.724	364.966	495.315	124.728	153.69	227.172	200.172	65.1724	66.0724	417.103	68.8966	30.7241	30.7241	46.5517	44.6897	434.822	27	134.969	173.172	113.586	92.1724	232.728	23.2759
TSPAN9:processed_transcript	148	429.05	360.8	826.65	288.65	393.05	183.6	165.6	190.4	226.8	263.45	267.6	350.65	181.6	189.85	145.6	125.6	99.2	244.4	77.6	262.8	31.2	198.8	341.2	88
GNA15:protein_coding	148	374	412	1617	364	280	176	197	140	222	250	482	164	176	256	246	189	216	240	212	508	68	298	698	169
ATP5J2:protein_coding	148	402.429	626.381	332.857	538.19	186.429	116.19	184	92	119	124.429	333.229	389.095	114	86	243.229	123.467	131.649	181.333	54	186.429	74.6667	149.762	139.762	69.3333
SRP14:processed_transcript	147.886	565.6	1055.08	1227.72	1331.15	947.6	397.886	224.171	414.261	502.4	989.461	1020.27	1323.87	195.2	398.365	619.042	578.8	876.929	425.369	613.575	1263.86	266.375	351.918	1289.58	379.6
ROCK2:nonsense_mediated_decay	147.75	120.25	201	463.5	441	223.75	77.5	147	59.75	112	176	260.75	195	144.25	120.75	191	112.25	148.5	248.5	43	121.75	46.75	160	353	84
QKI:protein_coding	147.15	247.8	354.827	1290.08	779.855	240.727	111.2	175.127	159.755	162.35	396	999.927	307.805	173.6	121.527	317.3	260.655	451.805	222.4	263.055	533.455	133.2	275.055	454.109	215.055
CBL:protein_coding	147	425	349	1373	499	296	92	218	203	223	530	834	364	174	228	364	270	288	282	236	624	96	294	644	148
ELOVL5:protein_coding	147	360	218	546	346	473	217	131	219	147	474	750	409	184	170	176	230	268	250	204	486	146	300	654	168
PKHD1L1:protein_coding	147	528	412	653	410	607	285	171	214	213	299	358	452	258	457	247	207	130	463	126	394	49	148	521	144
PRDX5:protein_coding	147	505	628	421	485	750	153	160	284	377	340	627	1092	351	290	297	370	365	438	225	384	241	747	1163	216
RPL29:protein_coding	146.893	450.821	291.467	599.143	911.65	313.26	211.643	219.964	270.536	160.393	246.645	856.7	365.619	148.571	158.957	226.607	126.505	437.893	189.321	196.5	438.25	172.929	218.357	393.936	81.0714
LAT:retained_intron	146.304	215.268	462.912	1277.04	569.643	212.304	121.363	253.595	141.119	207.762	435.125	689.256	299.077	215.845	130.19	301.399	207.113	376.649	247.56	260.262	453.744	276.369	844.673	2446.14	669.69
KLHL2:protein_coding	146.3	614.817	722.833	1624.67	374.35	596.95	309.5	292	238	231.1	240.15	520.583	612.95	149.983	224.883	221.5	170.95	192.15	162.2	106.4	335.483	97.8	87.2833	289.05	65.2
DDX11L1:transcribed_unprocessed_pseudogene	146.065	2.48571	50.4176	139.994	175.444	113.976	2.66667	248.717	6.64286	178.043	432.634	578.946	57.3095	73.1929	31.8843	272.333	369.736	105.343	75.8843	277.795	139.989	33.5833	19.4079	461.564	41.369
hsa-mir-1199.1:protein_coding	146	131	341	1481.5	589.75	157	94	242.25	335	315	388	885.25	540	167	414	388.5	267.75	511.5	114	165.5	658.5	327	528.25	988.5	436.75
PIKFYVE:protein_coding	146	619	417	2091	636	871	251	286	245	365	568	1571	624	232	383	378	250	777	244	266	708	163	243	610	76
RPL38:protein_coding	146	369	336	640	1093	170	130	272	292	129	244	964	361	143	116	191	123	425	140	165	375	137	222	216	51
UBE2K:protein_coding	145.929	236.143	410.5	734.143	700.143	151.214	121.643	212.857	90.7857	254.571	477.5	863.571	478.286	247.071	161.286	483.643	343.786	722.929	229.714	247.429	462.714	185.786	330.643	586.786	163
DDX11L9:processed_transcript	145.676	2.39048	50.0255	137.53	174.829	113.46	2.61111	247.883	6.46032	177.86	429.777	571.356	56.9048	72.9706	31.6588	272.222	369.117	104.843	75.2699	277.248	135.749	33.4722	18.5429	457.596	40.7817
SEMA4D:nonsense_mediated_decay	145.582	273	179.2	588.8	286.2	401.4	110.8	158.8	220.6	188.8	255	396.8	243.4	175.6	361.182	154.2	123.6	148	250.4	205	402.2	77.4	333.4	990.8	143.8
CCZ1:protein_coding	145.533	388.452	483.317	1591.69	419.25	332.333	247.75	232.25	260.5	280.119	381.583	694.717	489.119	289.417	118	256.583	325.917	559	128.033	200.702	381.833	152.75	205.317	897.25	60.4
LCORL:protein_coding	145.5	359.25	463.5	1775.25	688.5	240.75	192.75	170.25	180.75	266.071	869.071	1952.82	548.25	217.5	212.25	312	291	842.25	171.75	337.5	552.75	305.821	251.25	922.321	131.25
S100A11:processed_transcript	145.5	138.5	79	531.5	464.5	121	57.5	63	80.5	76	92.5	365	127.5	78.5	99	64.5	90.5	109	39.5	45.5	228	39	78.5	102	112
S100A11:protein_coding	145.5	138.5	79	531.5	464.5	121	57.5	63	80.5	76	92.5	365	127.5	78.5	99	64.5	90.5	109	39.5	45.5	228	39	78.5	102	112
IRAK3:protein_coding	145	374	196	1273	438	452	185	160	152	232	412	501	458	220	266	251	248	393	110	163	308	133	157	719	113
TMEM104:protein_coding	145	335	476	738	230	304	145	171	177	193	323	291	382	201	312	230	163	120	179	94	266	80	280	373.8	82.8
EPB41L3:protein_coding	144.667	454.667	393.333	760	488.667	748	146	310.667	166.667	317.333	222.667	676.636	453.333	408.667	195.333	352.667	372	151.333	401.333	186.667	696	45.3333	404.667	342.667	186.667
GOLGA1:nonsense_mediated_decay	144.667	196	256.667	1677.33	571.333	156	129.333	157.333	196.667	250	506	1370.67	442.667	360	170.667	304.667	320.667	476	148	202	487.333	228.667	180.667	452	44
DCP1A:protein_coding	144.6	396	339.6	1291.8	525	275.4	157.8	159	192.6	172.2	393.6	951	347.4	152.4	133.8	203.4	191.4	369.6	146.4	166.2	311.4	135.6	187.8	718.8	159.6
CCZ1B:protein_coding	144.533	388.452	483.317	1591.69	419.25	332.333	247.75	232.25	260.5	280.119	381.583	694.717	489.119	289.417	118	256.583	323.917	559	128.7	200.702	381.833	152.75	205.317	897.25	60.4
CD37:protein_coding	144.375	564.375	350.556	719.931	456.667	874.903	499.558	173.056	325.486	106.75	107.431	165	451.181	188.611	202.986	168.611	102.5	88.75	197.292	88.0556	391.667	139.306	417.431	727.847	211.875
NFAT5:nonsense_mediated_decay	144	415	351	1123	551.333	263	178.333	230.333	180.667	222	408.667	649.333	318.667	252.333	211.333	333.25	238.667	242.333	215	220.333	618	84.6667	284.667	533	145
CYCS:protein_coding	144	368	376	298.8	593.178	246.111	121.111	102	116.111	185	324.202	667.122	349.111	196.222	214	317	137.8	312.906	475.111	398.6	593.111	156	454.8	737	235.6
NCOA1:protein_coding	144	460	330	1097	770	286	141	198	156	235	330	522	461	203	302	242	206	217	272	152	660	78	306	493	148
HBP1:protein_coding	144	399.333	752	560	808.571	234.667	138.667	152.667	210.667	259.467	379.958	583.433	608.667	215.333	159.333	357.333	218	229.417	184	152.667	469.333	113.958	356.667	340.667	94
NPM1:protein_coding	143.98	342.156	324.424	1033.86	381.033	381.089	211.039	162.849	168.839	169.732	242.739	458.911	327.984	142.708	109.72	184.125	163.512	286.318	115.994	150.952	299.319	160.949	111.42	419.136	75.0549
TBC1D13:protein_coding	143.667	891	477.167	729.5	166.083	943.333	239.25	272	312.667	160.833	214.25	188	456.833	121.5	449.75	195.167	98.4167	64.8333	464.667	86.75	233.917	34	173.167	338.167	66.5
CAPZB:processed_transcript	143.095	423.189	391.733	781.2	483.533	479.254	190.628	201.578	173.992	184.636	404.485	676.733	481.042	187.862	210.051	268.057	214.858	247.228	323.251	219.956	366.673	78.4667	380.806	601.907	208.806
ARHGAP5:protein_coding	143	279	285	997.857	452.857	289.857	121	145	114	200	255	446.857	384	203	146	299	153	235	204	169	416	126	197	428.571	89
SUZ12P:transcribed_unprocessed_pseudogene	142.833	139.083	241.417	923.5	522.367	243.583	112.667	81.0833	162.667	216.667	415.5	918.333	428.25	226.833	219.417	349.333	227.75	449.583	119.75	167	370.75	103.25	125.25	351.5	55.25
EWSR1:protein_coding	142.364	293.024	493.455	567.333	574.719	232.433	132.639	229.99	117.039	124.403	205.403	501.732	243.887	121.13	108	182.602	96.5606	158.024	175.909	90.0152	374.773	61.3636	166.184	181.751	58.1299
C4orf29:protein_coding	142	307.75	252.5	176	90.5769	314.15	229	81.5	140.25	185.5	36	56.5	316	106.25	120.75	115	72	39	86.5	26.5	123.5	29.75	25.25	81.5	18.5
DOCK11:protein_coding	142	475	316	600	244	223	177	98	118	133	67	88	487	93	142	104	57	51	128	47	220	50	85	95	54
VAMP8:protein_coding	142	506	747	910	489	288	122	247	190	322	288	511	399	200	111	317	173	285	333	161	490	107	265	402	50
SLC35E1:protein_coding	141.8	263.1	270.5	938.1	505	347.5	143.167	136.667	199.1	222.5	410.5	515	328	241	220	244	209.5	278.5	225.1	205	564.5	121	392	649	272
PSTPIP2:processed_transcript	141.5	181.5	315.5	430	503	78.5	70.75	146.75	49	95.25	402.25	531	213.5	135	96.25	178.25	100.75	156.75	127.5	129.5	374.25	57.5	248.5	311	129.75
PSTPIP2:retained_intron	141.5	181.5	315.5	430	503	78.5	70.75	146.75	49	95.25	402.25	531	213.5	135	96.25	178.25	100.75	156.75	127.5	129.5	374.25	57.5	248.5	311	129.75
ECE1:retained_intron	141.429	465.286	702.25	1313.07	479.821	522.536	213.179	231.44	361.607	421.643	406.786	677.857	483.643	293.857	321.107	308.702	283.643	262.143	293.393	254.929	677.643	98.5357	254.286	743.321	187.643
TMEM70:nonsense_mediated_decay	141.333	4	209.167	108.833	115.667	3.5	1	8.5	1.5	34.8333	3.5	7.83333	385.5	13.5	10.5	370.333	182	57.1667	4	33.1667	166.167	189	16.1667	212.167	103.5
TMEM70:retained_intron	141.333	4	209.167	108.833	115.667	3.5	1	8.5	1.5	34.8333	3.5	7.83333	385.5	13.5	10.5	370.333	182.167	57.1667	4	33.1667	166.167	189	16.1667	212.167	103.5
SCFD1:nonsense_mediated_decay	141.25	134.583	169.167	880	510	95	70.4167	95.8333	106.25	153.333	325.833	1052.5	215	176.25	138.75	217.917	158.333	293.75	112.917	138.75	325	70.4167	72.0833	276.25	57.9167
SCFD1:protein_coding	141.25	134.583	169.167	880	510	95	70.4167	95.8333	106.25	153.333	325.833	1052.5	215	176.25	138.75	217.917	158.333	293.75	112.917	138.75	325	70.4167	72.0833	276.25	57.9167
ANXA11:protein_coding	141	468.125	426.125	651.875	945.875	546	159.25	133.875	382.375	240.75	812	1106.88	470.75	202.125	371.125	266.875	413.875	529.5	540.75	297.5	889.875	287.875	1095.5	1173.38	357
DGCR2:protein_coding	141	51	355.35	802.567	205.5	209.85	92.1	117.6	266.25	190.5	200.1	157.95	123	132.45	168.75	110.7	120.6	93.3	102.75	59.1	380.25	138.75	378.2	694.35	122.25
HAUS6:protein_coding	141	206	1	504	323.333	367.333	245	62	104	266	48	58	657	92	209	42	15	52	0	0	226.333	0	0	179	42
PKN2:protein_coding	141	309	364	1013	790	259	177	115	194	251	917	1581	372	261	222	473	423	907	201	241	426	179	218	1087	184
PTEN:protein_coding	141	374	313.25	578.25	747	320.75	106.5	169	142	114	374.25	594.15	281.5	177.25	154	244.5	193	269	232	223	649.95	95	271.75	392.7	127
PRKCA:protein_coding	140.667	397	434	842.333	329	504.333	330.667	115.333	246.667	292.333	276.667	376.333	607.667	249.333	452.333	220	199.333	149.667	392.333	171.333	356	79.6667	283.667	500.333	162.333
CD69:protein_coding	140.667	114.667	1308.5	356	161	101.167	156.667	332.333	10	22.6667	24.6667	103.333	44.5	29.3333	36	60	12.6667	82	69.3333	29.3333	101	17.8333	86	191.833	20.6667
CPEB4:protein_coding	140.571	336.857	548.571	1397.14	1063.71	247.714	186	253.714	114	247.714	460.286	1104	411.429	288.857	141.429	329.143	192.857	559.714	270.857	341.143	689.143	143.143	448.286	892.286	205.714
PHTF2:protein_coding	140	525.7	622.5	691.367	466.4	344.8	200	184.867	76	168.833	212.8	372.8	475.233	110.4	149.6	161.6	129.633	136	306.467	138.4	315.2	52	288.8	325.667	182.433
DCUN1D1:protein_coding	139.55	504.75	624.65	910.5	761.217	302.25	228	171	194.25	272.25	176.917	393.75	659.25	259.5	213.8	224.167	133.5	171	147.75	164.85	579	141	227.917	346.5	156.8
TAF10:processed_transcript	139.333	324.833	398.8	774	454.5	305.5	93.5	124	178.333	181.5	323.4	345	372	328.5	186	313.5	223	220	258	467.5	611.8	295	471	1404.5	430.5
ADI1:protein_coding	139	2173	517	1265	1286	721	152	105	333	850	722	875	888	273	564	412	264	415	578	384	812	112	343	894.5	253
GNG5:protein_coding	139	314	431	755	626.667	184	121	182	138	217	403	1085.67	535	156	109	238	179	363	155	163.667	402	224	442	531	157
RNF24:protein_coding	139	376	303	1109	228	259	107	216	132	125	151	226	337	141	162	158	128	57	158	64	279	34	164	220	61
SLC39A3:protein_coding	138.833	561.167	766.667	638.333	431	292.333	168.333	80.8333	178.833	270.333	151.5	169.5	519	274.167	590.167	195.833	114	87.5	317.333	143.667	561.333	193.833	534	548.333	176.5
MAP2K3:protein_coding	138.6	284.85	428.85	499.95	162.75	465.15	225.45	92.4	182.7	197.4	53.4	43.35	318.3	96.9	380.85	72.9	28.8	16.2	189	55.65	435	31.65	127.05	150	97.5
C4orf29:nonsense_mediated_decay	138	298.25	240.5	158	76.5	306.25	221	78.5	137.75	179.5	27	44.5	302	101.75	117.25	107	63	33	82.5	22.5	110.5	24.25	16.75	64.5	18.5
MBNL1-AS1:antisense	138	227	351	783	420	279	120	95	245	212	458	609	409	267	247	229	217	316	292	219	518	111	220	580	166
RANBP9:protein_coding	138	470	332	1186	459	403	200	174	142	147	321	596	512	226	180	279	99	247	170	130	476	119	271	363	177
ANKRD28:nonsense_mediated_decay	138	130.4	140.2	863.8	497.8	102.6	47	110.4	106.6	195.8	325.8	532.8	260.4	147.2	194.25	324.4	287	494	135.6	104.4	429	143.6	241.6	364.4	126
LCP2:protein_coding	137.667	282.667	770	762.667	497.333	230.667	163.333	230	64.6667	126	159.333	261.333	212	106	81.3333	143.333	128.667	184	136	176.667	311.333	105.333	278.667	400.667	149.333
ARNT:protein_coding	137.4	339.933	327.667	526.667	360	414.6	128.6	210.8	266.2	160.4	279.267	526.933	389.933	131	136.8	218.733	206.6	277.2	293.267	212.867	394.6	73.4	301.267	738.467	115.933
DDX17:retained_intron	137.333	312.19	250.524	966	423.524	312.333	126.667	193.762	112.333	191.095	236.667	562.19	274.095	158.762	200.333	215.2	161.857	302.714	283.714	135.19	384.762	44.6667	133.762	349.238	71.6667
ACP1:nonsense_mediated_decay	137.095	283.083	573.708	609.595	589.113	151	108.708	164.804	113.095	228.333	554.065	698.19	471.315	227.19	166	365.327	247.137	427.036	202.887	187.762	431.554	110.857	371.512	443.565	123.042
B4GALT1:protein_coding	137	202	223	812	326	239	104	96	128	119	306	530	198	148	130	215	168	220	252	177	365	71	291	612	143
STK39:protein_coding	137	681	765	1149	334	989	360	108	177	285	88	127	732	182	259	129	84	82	287	65	334	48	88	186	46
ACP1:protein_coding	136.952	282.833	574.583	608.952	587.488	151	108.583	164.536	112.952	228.333	553.155	697.905	470.655	226.905	166	364.774	246.869	426.357	202.369	187.619	431.036	110.571	371.119	443.155	122.917
HDAC5:protein_coding	136.571	313	432	1239	329	628	129	232	252	257	380	475	294	123	369.714	285	216	156	264	147	273	121	412	686	103
AC010441.1:protein_coding	136.5	342	740.5	1015.5	669	258.5	103	219.5	199.5	180.5	566.5	1063.5	486	173	273.5	310	278.5	430.5	254	208	488.5	250	674.5	1148	230.5
LSM12:protein_coding	136.5	350.25	859.5	367.5	488.583	156	215.25	221.25	83.25	63	290.25	486.75	402	106.5	101.25	186.75	122.25	124.5	131.25	102	295.5	47.25	259.5	214.5	57
SMIM3:protein_coding	136.5	342	740.5	1015.5	669	258.5	103	219.5	199.5	180.5	566.5	1063.5	486	173	273.5	310	278.5	430.5	254	208	488.5	250	674.5	1148	230.5
NOTCH2NL:protein_coding	136.25	676.345	631.345	558.583	484.833	525.179	551.917	192.5	187.833	137.75	346.167	450.333	654.095	130	231.917	146.167	136.929	208	187.25	94.3333	414.417	60.4167	300.833	337.583	58.75
CAPN2:protein_coding	136	762	830	1746	488	664	256	374	328	250	464	796	670.667	171	285	306	172	205	418	155	200	139	388	926	303
KATNAL1:protein_coding	136	239	140	480.25	92.5556	396.5	209	130	109	104	285.333	164.5	207.053	95	235.333	66	124	111	180	61	346.333	35	74	223	80
ARPC4-TTLL3:protein_coding	135.917	314.382	222.871	596.517	440.481	313.86	100.8	118.782	113.764	139.382	374.266	529.645	285.508	139.782	177.671	201.382	140.475	194.745	285.604	207.873	377.145	60	243.899	563.364	206.245
NAPA:retained_intron	135.586	224.469	296.352	445.493	95.45	205.39	98.1857	54.8357	78.6071	77.05	30.45	38.65	265.805	59.3857	158.436	55.8	33.4214	24.55	107.486	31.9	148.15	23.4357	92.5357	98.8214	69.9214
NAPA:processed_transcript	135.443	226.326	298.21	444.921	95.45	206.962	100.043	55.6929	78.1786	77.05	30.45	38.65	266.519	59.2429	158.293	55.8	33.1357	24.55	107.343	31.9	148.15	23.2929	92.3929	98.5357	69.6357
NRD1:protein_coding	135.2	415.067	360.8	523.2	232.8	308.8	120.8	141.6	140	145.6	87.2	124	387.867	133.6	176.667	183.867	146.4	61.6	277.467	75.2	224	35.0667	131.867	211.2	44.8
ATG4C:protein_coding	135	337	368	738	405	456	147	53	204	240	132	174	655	220	323	249	110	138	190	88	387	71	71	180	51
MBNL3:protein_coding	135	378	236	159	564	247	145	139	349	167	922	774	456	176	128	277	221	389	252	462	713	183	855	1455	493
RARRES3:protein_coding	135	91.1	116.5	333.8	110	113	43.5	64.5	52	35.5	54	363	80.5	19.5	23.5	53.5	26.5	111	43.5	28.5	56.5	29	113	132	28.5
FBXO7:nonsense_mediated_decay	134.976	360.429	357.843	380.024	365.738	434.238	182.786	235.357	367.429	181.143	276.881	404.024	316.881	183.81	190.143	227.924	161.476	173.667	258.5	162.024	398.286	107.071	424.202	624.238	198.643
STXBP2:nonsense_mediated_decay	134.5	367.5	472.071	719.071	431.5	367.821	147.25	165.286	189.786	178.071	379.25	506.536	441.536	160.464	280.661	244.75	204.85	234.75	234.786	195	331.5	122.25	408	773.25	163
STXBP2:retained_intron	134.5	367.5	471.786	718.786	431.5	367.536	147.25	165.143	189.643	177.786	379.25	506.393	441.393	159.607	280.268	244.75	204.95	234.75	234.643	195	331.5	122.25	408	773.25	163
ZNF271:processed_transcript	134.5	441	437	1059.5	666.5	299.5	146	133.5	172.5	328.75	538	1115	820	163	261	310.5	246	476.75	223.5	229.75	555	143	233	533.5	136
LASP1:retained_intron	134.4	404.1	394.25	1009.1	467.7	681.95	138.9	249.717	159.6	215.993	429.7	680.55	379.383	182	190.125	219.933	146.1	212.25	332.733	210.6	531.883	62.65	328.5	438.933	142.8
TADA3:protein_coding	134.25	389.167	351	507.75	273	644.25	111.75	183.75	152.25	160.5	297.75	438	249	180.75	226.5	194.25	141.75	212.25	334.5	253.5	365.25	63	381.25	900.75	296.25
SPINT2:retained_intron	134.167	393.417	530.667	498.267	329.917	542.5	171.233	177.55	205.85	132.883	318.483	475.833	480.967	225.333	193.367	281.9	205.2	224.967	297.967	154.933	347.1	75.1167	394.967	816.8	154.467
CASP4:retained_intron	134	259.9	328	445.1	312.4	163.4	103.9	54.2	82.3	110.7	130.5	208.2	324.4	95.3	95.8	99.7	59.1	98.8	143.533	109.7	336.2	52.6333	179.533	169.2	55.8333
CUX1:protein_coding	134	338.229	365	1063	297	444	155.314	196	229.6	153	329	657.714	282.8	155	369.714	217	185	254	298	314	313	104	295	807	179
LIN7C:protein_coding	134	204	236	314	1009	127	120	117	126	172	443	1434	483	224	176	576	260	800	247	261	536	112	360	572	149
MAP4K3:protein_coding	134	178	171	874	595	95	80	130	120	124	540	1200	294	164	97	283	192	385	98	108	252	181	120	395	87
PARK7:processed_transcript	133.889	596.81	542.762	796.767	565.533	324	181.778	231	265.444	328.587	481.889	972.089	619.275	302.433	288.841	279.889	395.01	428.322	295.286	199.1	461	172	443.889	741.889	212.433
FCGR3B:protein_coding	133.886	337.933	229.47	653.713	471.183	127.273	282.795	137.667	198.182	61.7424	318.024	725.886	266.745	117.833	87.4545	135.19	215.848	397.545	67.9621	26.2652	96.2348	30.2727	203.477	261.758	54.1439
GDI1:nonsense_mediated_decay	133.667	463.696	469.155	567.369	518.101	795.28	218.625	195.476	149.762	227.369	422.899	520.274	500.006	214.994	240.238	219.375	113.185	233.101	493.839	150.518	442.429	54.5238	293.81	562.327	225.369
GDI1:retained_intron	133.667	463.321	470.005	567.119	517.226	795.821	218.75	195.976	149.762	227.452	422.774	520.69	500.131	214.869	240.238	219.25	113.06	232.226	493.464	150.393	442.429	54.5238	293.81	562.202	225.119
FBXO7:retained_intron	133.548	360	357.414	379.595	364.881	433.952	182.5	235.071	366.976	181	275.881	403.595	316.738	183.524	189.262	227.495	161.476	172.952	258.214	161.881	397.857	106.929	422.792	621.81	198.357
SFT2D1:processed_transcript	133.5	301.5	880.5	769.5	647.25	234	57	244.5	126	157.5	473.25	637.5	443.25	192.75	159	260.25	267.5	662.25	389.25	258.75	523.5	158.25	372.75	417.75	200.25
GNB1:protein_coding	133.5	498.533	459.667	540.1	322.933	593.467	162.5	177.667	224.167	226.667	354.5	504.2	446.533	182.2	265.267	314.25	191.933	211.667	508.767	165.833	228.267	77.4333	323.767	634.033	152.5
LSM1:processed_transcript	133.4	403.8	565.4	545.8	673.4	157.9	93	230.8	135.167	250.067	401.6	506.2	366.7	193.5	181	323	264.4	360.7	265	272.4	568.2	76.8	227	297.7	60.9
RAC2:protein_coding	133.25	520.65	279.95	638.85	671.35	731.35	372.55	198.35	265.95	130.4	391.8	953.35	555.65	76.95	197.15	164.95	139.45	354	217.7	109.55	302.55	136.5	402.35	554.5	141.15
TBCD:protein_coding	133	387	358	1510	561	403	205	175	156	292	483	781	520	241	221	237	213	312	197	198	431	194	159	468	106
KIF5B:protein_coding	133	386	355	885	674	421	169	216	118	188	273	619.5	438	201	170	238	153	226.5	230	165.5	608	85	186	299	83
RARRES3:processed_transcript	133	89.9	115.5	330.2	110	109	40.5	64.5	51	35.5	54	363	78.5	19.5	23.5	53.5	26.5	111	43.5	28.5	55.5	29	111	131	26.5
PPP1R9B:processed_transcript	132.667	247.333	144	314	251.333	338	131.167	248.5	179.333	100.667	106.667	330	133.333	90	184	106	84.6667	180.667	131.333	79.3333	180	46.6667	168.667	358.667	40.6667
ZNF271:unitary_pseudogene	132.5	430	429	1056.5	658.5	288.5	143	130.5	169.5	322	537	1101	803	158	249	305.5	242	474	219.5	225	549	141	232	522.5	135
PANK3:protein_coding	132	465	449	913.5	578	602	257	189.091	218	178	471.5	846	576	230	327	246	303	323	389	269	787	91.5	217	518.5	102
SVIL:protein_coding	132	202	137	628	163	196	51	55	130	176	40	52	213	110	98	92	58	19	162	65	174	24	96	285	47
AC013394.2:lincRNA	131.7	217.5	52.1	856.5	593.6	194.5	112.1	196.6	135.1	216.5	355.4	141.9	373.7	182.6	224.9	302.2	196.6	362.6	172.3	127.3	386.071	125.4	153.2	334.3	81.6
COPZ1:protein_coding	131.538	167.479	215.33	582.912	456.655	159.945	76.8132	75.3846	165.33	159.176	467.046	610.226	301.27	226.655	136.099	125.226	143.785	148.352	159.746	115.989	252.474	101.429	150.604	337.582	90
RPS20:protein_coding	131.5	360.333	559.389	623.437	1060.39	379.778	153.833	169	231.389	133.167	395.456	588	450.27	198.889	203.056	312.389	252.822	300.722	358.333	208.333	674.889	114.944	112.278	314.833	122.444
LBR:protein_coding	131	206	202	570	359	240	96	154	89	162	176	342	227	135	87	231	171	217	161	127	245	37	158	297	94
TJP2:protein_coding	131	308	292	644	589	233	69	80	194	212	299	385	371	126	113	199	221	197	228	256	784	275	578	1934	367
PRRC2C:protein_coding	131	430	317	884	460	309	136	173	201	230	207	458	428	151	191	185	148	241	219	186	468	149	248	541	171
PDE3A:processed_transcript	130.5	251.5	206.5	403.5	261	359.5	113.5	113	93.5	136	230.5	297	189.5	175	141	149.5	74.5	130.5	253	127.5	376	21.5	107.5	305	58.5
PDE3A:protein_coding	130.5	251.5	206.5	403.5	261	359.5	113.5	113	93.5	136	230.5	297	189.5	175	141	149.5	74.5	130.5	253	127.5	376	21.5	107.5	305	58.5
CMPK2:protein_coding	130.4	3.75	41.85	498.9	1.9	6.9	1.5	30.25	4.95	3.2	0	0.65	9.6	1.5	0.25	0	0.5	0.65	2.65	0.5	3.75	0.5	1	1	0.4
EEF1A1:retained_intron	130.108	646.397	350.9	528.188	999.901	496.692	260.846	199.186	345.578	220.138	223.169	619.13	550.133	146.181	206.769	175.508	128.361	458.365	170.211	181.214	515.084	156.711	183.348	314.258	60.725
EEF1A1P5:processed_pseudogene	130.108	646.397	350.533	528.188	999.901	496.525	260.846	199.186	345.578	220.138	223.169	619.13	550.133	146.181	206.769	175.508	128.361	458.365	170.211	181.214	515.084	156.711	183.348	314.258	60.725
EEF1A1P5:pseudogene	130.108	646.397	350.733	528.188	999.901	496.525	260.846	199.186	345.578	220.138	223.169	619.13	550.133	146.181	206.769	175.508	128.361	458.365	170.211	181.214	515.084	156.711	183.348	314.258	60.725
EEF1A1P6:processed_pseudogene	130.108	646.397	350.7	528.188	999.901	496.692	260.846	199.186	345.578	220.138	223.169	619.13	550.133	146.181	206.769	175.508	128.361	458.365	170.211	181.214	515.084	156.711	183.348	314.258	60.725
EEF1A1P6:pseudogene	130.108	646.397	350.7	528.188	999.901	496.692	260.846	199.186	345.578	220.138	223.169	619.13	550.133	146.181	206.769	175.508	128.361	458.365	170.211	181.214	515.084	156.711	183.348	314.258	60.725
ATP5C1:processed_transcript	130	314.267	272.4	752.286	329.886	824.2	209.133	242.333	148.333	191.6	313.2	541.067	512.8	124	144.8	116.8	120	184.8	178.4	85.6	265.133	78.8	129.6	424.333	48.8
XRCC6BP1:processed_transcript	130	417	350	1624.5	612.833	290	203.667	173.5	190.5	291.5	405	977.333	481	242.5	183.5	326	252	491.5	146	230	421	261	164.5	528.5	95
XRCC6BP1:protein_coding	130	417	349.75	1624	612.083	289.75	203.417	174	190.5	291.5	404.5	976.083	482	242.5	183.5	325.75	252	490.75	146	229.75	421	261	164	528	95
PDIA6:protein_coding	130	449	331	2184	654	435	345	238	180	310	507	1472	741	343	283	327	275	584	195	282	523	178	254	477	64
CCDC92:processed_transcript	129.917	167.75	270.25	616.583	306	243.75	38	62.25	112.667	141.25	243.25	237.417	274.75	184	215	229.667	108.75	160.917	205.75	121	513.417	52.25	171.583	333.167	129.75
OXR1:protein_coding	129.889	117.444	167.222	556.889	224	173.444	88.6667	84.7778	61.4444	139.222	123.667	262.111	266	147	106.556	110.444	76.2222	134.556	121.333	73.8889	220.111	63.7778	108.111	244.222	64.5556
PYGL:retained_intron	129.75	238	228	459	714.5	191	80.25	75.25	92.25	165	471.75	697	249.5	176.75	129.75	324.5	256.75	291	205	205.5	325.25	158.5	471	757.25	236.25
SLC39A8:protein_coding	129.75	564	316.75	1502.25	262.35	529.5	307.2	328.5	158.1	188.55	352.35	807.3	391.95	98.25	224.1	71.85	147.75	400.8	175.5	138	366.75	70.5	207.45	378.45	128.25
WAPAL:protein_coding	129.75	255	231.75	837	458.25	169.5	126.75	147.75	141.75	159	354	923.25	334.5	154.5	150.75	248.25	215.25	375	154.5	65.25	149.25	140.25	165.75	401.25	75.75
RPS28:retained_intron	129.633	308.067	260.533	546.9	1051.97	222.733	115.4	171.3	161.2	113	264.533	719.667	377.867	152.2	114.5	196.933	207.5	427.033	138.2	170.633	569	481.933	633.067	892.3	298
ATP2A2:protein_coding	129.6	272.8	309.6	294.4	182.4	394.4	152	58.4	106.4	161.6	56	56.8	267.2	121.6	149.6	104	37.6	33.6	268.8	128	316.8	23.2	87.2	330.4	188.8
PTPN4:protein_coding	129.5	247	211	876.5	411	163	119.5	141.5	172.5	224.5	302.5	676	334	202	161.5	216	195	330	125.5	120	281.5	120	126	370	63
ZNF207:protein_coding	129.35	273.834	668.495	545.15	917.061	232.379	140.259	169.15	113.909	153.895	293.509	539.491	490.219	177.164	161.72	297.614	167.973	237.341	263.46	136.033	558.992	61.6227	167.094	262.287	92.5636
SUV420H1:protein_coding	129.286	177.143	126.429	200.714	235	122.857	92.8571	59.2857	112.857	103.571	300.714	678.571	208.571	125	109.286	205.714	177.857	224.286	107.857	70.7143	169.286	60	77.1829	286.429	49.2857
NREP:protein_coding	129	218	209.143	624.898	495.275	228.286	62.7143	157.098	196.286	342.143	444.818	575.756	238.714	237.657	213.714	254.886	267	535.8	201.488	256.314	439.597	211.857	377.171	812.196	341.171
DBNL:nonsense_mediated_decay	128.842	377.139	399.789	452.368	378.474	655.132	120.789	119.842	213.158	249.632	391.737	395.053	385.579	146.368	204.158	232.105	199.447	295.105	407.368	266.684	469.895	119.368	619.105	918.947	280.895
ZCCHC17:processed_transcript	128.7	239.667	514.9	647.75	393.217	219.367	109.5	118	165.25	157.5	557.517	817.3	407.65	205.917	154.417	265.467	227.167	296.217	199.6	249.7	572.5	152.067	195.9	611.15	96.7
SRP9P1:processed_pseudogene	128.4	237.067	312.733	467	574.533	159.667	92.1667	146.8	87.7333	170.4	213.6	550.6	237.667	136.067	97	243.933	138.667	364.8	176.333	100.467	325.067	116.4	230.333	250.2	110.467
RAB8B:nonsense_mediated_decay	128.2	282.2	384.9	568	687.8	200.8	132.5	162.5	196.1	182.2	344.2	807.6	328.6	265.8	173.6	349.4	189.6	285.8	261.2	232.5	615.5	61.2	173.4	339.4	128.4
AGGF1:protein_coding	128	240	312	1578	644	152	121	127	118	198	442	1078	530	282	202	281	254	642	142	247	323	229	260	561	107
FAM120A:protein_coding	128	387	248	335	291	484	106	88	166	102	312	341	233	136	244	140	129	158	338	164	348	81	337	680	207
MTMR12:retained_intron	128	294.25	175.75	294.25	511.5	286.75	77.25	93.25	105.25	206.25	381.25	559.5	305	208.5	208.5	217.25	232.75	222.75	241.75	232	764.75	54.5	194	377	168.25
FUT8:protein_coding	128	569	663	2074	537	763	168	307	135	180	635	919	455	339	147	275	348	753	594	291	774	50	264	664	123
PTPN22:protein_coding	127.5	355.833	293.333	910	559.167	227.5	158.333	142.5	159.167	299.167	335	737.5	526.667	201.667	185	235.833	173.333	350.833	92.5	165.833	396.667	159.167	135	330.833	90.8333
CTNNBIP1:protein_coding	127	505	409	877	390	729	258	201	235	208	302	724	484	183	256	249	204	299	262	150	314	108	205	782	207
MAD2L1BP:protein_coding	127	45	502	480.333	376.667	105.333	34	174.333	50	108	193.333	366	151	94.3333	34.6667	138.667	114	222.333	60	91.6667	199	102	191.333	276.667	28.3333
PNMA1:protein_coding	127	562	650	792	356	352	172	173	359	469	165	348	827	240	327	275	203	99	279	22	166	39	75	103	43
RPL36:protein_coding	127	312.667	226	706.833	900.048	210	168	254	224.833	91	166.667	699	264	98	84	165	110	405.5	137	160	313	220.833	292.833	360.833	44
SRSF4:protein_coding	127	329.833	520.417	1236.42	452.667	347.583	151.583	326.75	125	103.833	316.333	566.333	243.5	103	128.5	199.667	140	285.667	153	134.333	221.5	106.917	239	437.75	105
AEBP2:protein_coding	127	371	494	2080	587	223	229	181	206	261	637	1737	520	225	179	307	516	603	160	224	389	206	142	696	197
C19orf43:nonsense_mediated_decay	126.75	228.2	224.15	589	492	219.75	83.25	117.7	123.5	199	303.4	514.5	283.25	216.5	177.5	232.5	162	409.2	188.15	221	474	97	218	397.35	133
C19orf43:retained_intron	126.75	228.2	224.15	589	492	219.75	83.25	117.7	123.5	199	303.4	514.5	283.25	216.5	177.5	232.5	162	409.2	188.15	221	474	97	218	397.35	133
MRFAP1:protein_coding	126.5	215.5	379.5	269	784.5	288.5	88.75	131	207.75	306	725.75	1580.5	541.75	240	179	365.5	285.5	504	485.25	304	901.25	227	577	1053.75	237.5
DMC1:protein_coding	126.4	437.6	415.6	1245.6	454.4	1044	344	205.6	223.2	283.2	580.8	911.2	704.8	203.2	266.4	296.8	336	473.6	165.6	220	597.6	128.8	107.2	514.4	71.2
INTS8:protein_coding	126.111	216.111	185	921.111	378.889	179.444	146.111	108.889	117.778	150	249.444	380.556	297.778	185	127.778	226.156	191.667	224.444	108.889	78.3333	289.444	121.667	108.333	354.444	78.3333
HAUS1:nonsense_mediated_decay	126.029	272.561	317.7	1105	371.232	322.7	142.2	126.457	193.057	250.233	352.657	691.571	333.757	193.229	227.614	233	233.19	322.2	142.129	129.657	261.786	194.157	156.929	469.414	71.8286
SLC7A5:protein_coding	126	59	209	142	43.1667	117	113	128	95	154	139	139	125	98	28	52	87	59.4	77	75	139	58	313	276.2	35
USP9X:protein_coding	126	467	392	1157	800	393	129	246	233	302	543	1022	440	273	203	429	371	342	406	204	587	133	403	539	124
MACF1:protein_coding	126	707.518	423.018	926.127	261.018	492.3	198.009	179.1	145.809	117.018	452.709	220.518	289.818	150.3	309.6	259.209	176.4	80.1273	357.309	81.9182	188.1	57.6	221.409	513.936	101.7
SUB1:protein_coding	126	218	847.5	658	1513.67	184.5	83.3333	307.833	130	200.667	404.667	1293	454.667	150	132	322	214	580	326	343.167	856	133.167	432.5	410.5	216.5
ANTXR2:protein_coding	125.8	577.6	476.8	1960.8	517.6	173.6	161.6	261.6	139.2	228	581.6	751.2	680	121.6	158.4	262.4	160.8	383.2	161.467	116	436.8	122.4	578.4	499.2	113.6
SSFA2:nonsense_mediated_decay	125.667	272.333	288.333	809	589	240.667	123.333	175.667	123	206.333	392.333	661.333	286.667	122.667	178.333	270.667	180	321.667	257.667	198	486.333	120.667	264	610.333	169.667
PPP6R1:retained_intron	125.333	754.333	696.333	1035.5	266.333	1093.5	296.333	204	516.333	225.667	579.167	555.5	485.667	157	366.833	199.333	219.833	154.167	454.167	211.667	646.833	117.333	562.333	1181	236.167
MDM2:protein_coding	125.067	233.7	188.667	680.168	262.8	181.033	99.2	79.2842	77.9714	109.067	122.8	227.467	284.8	130.4	127.867	105.571	82.8667	84.6	96.2	79.4	296.267	50.6	80.2667	210.733	59.6
MAP1A:protein_coding	125	1541	1451	3461	330	1031	635	278	486	380	559	384	1313	321	528	240	213	100	554	269	510	99	640	771	339
EEF2:protein_coding	125	769	500	433	813.5	677.5	288	262	462	196	300.5	858	339	112	152	179	176.5	420	310	127.5	294.5	166	317	452	45
NCOA7:protein_coding	125	395	435	683	539	256	146	168	96	248	538	874	534	215	161	314	260	294	311	198	519	159	440	671	179
SETD2:nonsense_mediated_decay	124.5	422.25	390	1443.75	490.5	453	238.5	216.75	201.75	250.5	518.25	1093.5	461.25	237	179.25	255.75	294	536.25	177.75	221.25	519	143.25	269.25	626.25	211.5
BTK:protein_coding	124	246	955.5	1337	914.5	311	109.5	404	334	337.5	360.5	980	650.5	305.5	279.5	456	282.5	435.5	548	174.5	294	174.5	279.5	678.5	121
IVNS1ABP:protein_coding	124	383	355.333	700.667	894.5	137.167	115.833	202.333	261.667	302.5	669.667	1444.17	388.333	313.667	240.333	390.333	281	716.833	454.5	384	912.167	100.333	347.833	875	220.5
UTRN:protein_coding	124	143	126	576	464	144	80	40	116	151	81	109	382	224	175	181	78	67	191	151	660	76	65	243	118
SEPT5:retained_intron	123.946	182.25	283.039	629.289	287.106	300.667	69.2727	105.727	120.273	198.5	416.333	462.742	223.652	167.909	203.471	168.431	150.106	179.667	283.191	172.606	464.485	79.6667	253.735	637.045	157.909
FBXW5:processed_transcript	123.75	553.65	414.15	864.6	471.15	775.683	150.6	149.55	302.1	227.85	482.4	526.35	393	225.033	448.05	214.8	206.4	214.65	367.95	163.35	489.6	250.5	843.45	1330.2	296.85
AP1G1:nonsense_mediated_decay	123.661	24.375	40.75	128.625	103	35.25	11.875	110.393	19.375	37.125	62.75	95.625	56.875	29.375	49.8929	96.5357	27.5	49.5179	119.143	48.125	276.375	20.625	38	115.018	48.75
AP1G1:retained_intron	123.375	24.375	40.75	128.625	103	35.25	11.875	110.25	19.375	37.125	62.75	95.625	56.875	29.375	49.75	96.25	27.5	49.375	119	48.125	276.375	20.625	38	114.875	48.75
NENF:processed_transcript	123.333	343.333	324	546.667	624	224	110	102.667	204	261.333	308	685.333	712	198.667	342	292	249.333	358.667	374	140	619.333	339.333	668	1159.33	374.667
KIAA1191:protein_coding	123.333	800.571	466.429	789.762	409.333	799.27	271.857	180.762	264.333	304.667	716.333	825.952	601	279.917	858.893	333.238	259	290.857	593.952	399.143	725.905	124.286	472.667	1312.71	236.238
GTF2H2B:transcribed_unprocessed_pseudogene	123.258	199.91	172.532	979.997	806.875	108.798	70.0705	116.454	57.9054	244.513	411.271	1161.82	191.726	210.807	44.3269	249.718	125.519	462.905	58.9423	190.258	322.901	78.9631	166.976	676.222	60.8185
ADIPOR2:protein_coding	123	575	613	451	468	284	246	312	239	181	304	403	674	126	159	242	242	159	369	248	280	164	672	522	224
CD52:protein_coding	123	350.667	173.667	674.667	1042.33	141.333	222	317.667	224	103.333	116.667	677.667	201.667	92.3333	77.3333	133.333	68	404	69.3333	233	590.333	246.667	123.667	199.333	15
NCKAP1:protein_coding	123	545	395	633.667	632.667	303	85	107	129	186	177	274	479	151	331	196	88	139	301	188	891	49	208	333	128
SPOCD1:protein_coding	122.833	601	675	3930.88	991.833	994.333	393.545	286	759.833	972	618	1356.67	987.879	441.833	628.333	382.833	749.379	637.5	393.467	189.833	648.5	261.833	452.667	1071.67	319
HNRNPC:protein_coding	122.703	511.206	529.558	1138.12	568.09	443.606	174.346	383.532	344.261	202.51	389.828	1385.69	300.326	113.75	260.852	321.814	194.205	418.442	338.42	305.306	336.48	161.907	416.042	790.165	200.038
PNP:retained_intron	122.667	452.667	1134.67	431.333	573.333	214.667	185.333	486.667	371.333	188.667	488.667	1562.67	664.667	736.667	144.667	256	502	340.667	539.333	317.333	408.667	90	770	448	115.333
WASF3:protein_coding	122.667	192.667	255.333	263.333	354.667	172.667	139.667	77.3333	145.333	148	423.333	815.333	355.667	174.667	133.333	205.333	149.333	310	415.333	503.333	854.667	70.6667	330.667	845.333	264
ARL15:processed_transcript	122.6	191.8	668	587.05	302.067	92.9833	43.0667	142.733	94	151.867	117.667	166.6	546.467	80.9333	154.533	217.333	114	88.0667	161.733	55.2	393.767	37.8667	133.467	183.4	71.4667
TMEM66:nonsense_mediated_decay	122.544	338.289	236.428	529.611	362.928	163.544	110.572	139.1	207.744	156.683	329.417	526.144	444.461	221.639	200.756	255.811	195.794	326.656	234.117	142.594	308.011	144.211	393.433	695.167	191.556
RPRD1A:protein_coding	122.111	307.222	299.444	1468.44	603.556	193.667	138.444	138.444	126.778	203.778	830.667	1904.78	532	225.556	161	328.222	298.667	803.444	135.528	296.333	545.222	244.222	199.889	824.444	136.889
TMEM127:protein_coding	122	350	262	688	341	203	82	164	167	135	301	442	303	169	190	151	139	164	183	173	591	83	281	425	118
FLOT1:protein_coding	122	643.714	431.75	647.893	308.75	408	179	188	213	118	290	337.714	451.75	180.714	165	161	125	133	381	52	103	41	297	295	64
GCSAML:protein_coding	122	399	342	509	744	268	172	118	204	189	703	1851	775	240	192	324	147	543	255	380	716	263	600	679	263
GIMAP4:protein_coding	122	92	46	191	109	33	28	85	86	31.6667	31	126	64	31	26	49	61	54.6	14	5	14	6	4	15.6	3
ITGB3BP:processed_transcript	121.8	139.2	48	279.6	495.6	27.6	7.8	28.2	75	232.2	176.4	559.8	150	159	150	93	72.6	405	148.2	112.2	493.8	57	97.2	265.2	37.2
SAP18:protein_coding	121.5	460.75	1078.08	644	954.333	186.083	151.583	263.417	169.667	211.75	262.333	1245.58	460.667	151.583	187.667	397	230.25	414.583	350.583	192.167	350.417	142.667	282.167	277.083	115.583
TRIM24:protein_coding	121.5	265	943.5	1219.5	529	336.5	268	493.5	125	131	151.5	531	359	92	103	154.5	149	141	124	107	191.5	96	317.5	359	130
SSH1:protein_coding	121.333	207.467	269.6	438.267	139.333	377.467	74.6667	82.6667	118.667	193.333	89.3333	92.6667	242	122	149.333	94.6667	73.3333	48	173.467	146.667	332.133	54.6667	230	402.133	137.467
MAVS:protein_coding	121	315	252	456	218	272	162	126	118	129	284	343	172	133	177	172	126	111	274	127	328	49	228	369	114
RALY:protein_coding	121	336	332	673.714	363	335	129	171	153.857	182	314.286	507.857	311.714	120.857	168	248	140.857	187.857	329	195	320	99	349.857	641.714	172
ATXN7L3:protein_coding	121	415	330	898	276	557	189	204	213	152	334	480	310	181	334	171	160	179	298	113	403	59	247	503	85
MTMR2:protein_coding	121	715	468	931	393	652	186	179	260	274	288	293	578	181	335	279	117	129	361	117	628	79	341	468	146
LRP10:protein_coding	120.75	441.25	366.75	1224.25	287.25	511.5	219	242.25	306	206.25	462.75	414.75	338.25	133.5	276.667	125.25	212.5	216	252.75	202.5	387.75	144.75	759	990.75	288.75
RASGRP2:nonsense_mediated_decay	120.607	268.774	455.714	775.429	222.857	198.393	110.214	146.25	176.571	223.375	249.393	326.75	360.107	123.786	168.071	191.179	150.964	113.036	162.75	80.2143	183.143	115.893	332.339	322.06	95.2143
NDUFA4:protein_coding	120.5	567.5	579.5	236.5	481	468.5	104	68	161.5	255.75	485	487.833	662.25	234	182.25	298	146.125	205	473	251	782.5	73	258.5	401.5	147.5
NDUFA4:retained_intron	120.5	567.5	579.5	236.5	481	468.5	104	68	161.5	256	485	487.833	662.5	234	182.5	298	146.25	205	473	251	783	73	258.5	401.5	147.5
EMD:protein_coding	120.4	217.6	320.65	227.85	134.8	246.5	86.8	57.2	104.1	141.05	89.85	86	265.45	98.4	104.25	76.8	49.85	54.25	213.45	63.4	254.65	30	63.8	94.05	79.6
BCR:protein_coding	120.4	295.605	393.358	1293.59	563.102	526.5	152.267	208.15	231.217	179.55	593.1	750.767	407.917	225.733	420.333	266.017	335.067	244.05	262.417	232.3	505.4	368.017	828.05	1872.98	297.867
ZC3H13:protein_coding	120	259	174	743	290	198	117	78	140	168	267	476	353	150	97	175	161	201	143	83	254	60	77	244	65
AC137932.6:antisense	120	36	178	650	424	60	19	74	31	132	410	468	70	112	43	183	169	551	48	141	167	179	701	622	160
PDHX:protein_coding	120	590	421	1527	450	539	312	203	159	206	358	615	428	202	227	204	193	278	242	212	482	113	334	1119	159
STK38:protein_coding	120	259	296	432	200	330	122	80	108	151	85	135	403	108	111	90	56	67	177	79	360	41	135	208	47
GLUL:processed_transcript	119.757	211.143	149	1297.28	430.41	194.424	65.3333	139.095	113.762	262.316	145.252	309.948	218.524	133.714	132.19	180.429	151.667	178.3	132.333	83.8988	270.333	67.3333	151.238	290.729	111.667
PSMD6:protein_coding	119.571	250.929	652.821	719.536	512.714	149.429	112.214	203.036	129.321	153.679	203.607	446.857	380.286	155.929	105.786	217.357	170.036	190.321	117.964	110.107	308.929	68.6429	191.643	294.536	60.0357
PNISR:processed_transcript	119.5	338	402.5	826	445.5	334.5	236.5	243.5	181	205	348.5	882	290.5	153	170	223.5	165	312.5	94	135.5	250.5	201.5	250	393.5	83
MEGT1:protein_coding	118.75	242.167	404.767	502.517	254.083	270.867	117.417	171.033	168	90	190.533	270.567	280.567	156.25	133.167	168.833	124.583	113.167	331.25	51.4167	77.6167	57.5833	268.367	550.867	119.75
MAT2B:protein_coding	118.55	284.25	450.1	709.7	411.2	147.8	94.6	234.85	159	174.8	283.6	766.2	306.1	108.8	89.45	180.8	165	290.4	115.5	138.75	198.05	120.8	292.8	447.35	121.55
TXNL1:protein_coding	118.533	333.4	870.433	777.933	652.067	166.733	119.3	199.6	96.1333	162.7	326.7	588.91	357.467	163.6	129.1	179.633	146.867	236.433	178.133	140.967	374.4	57.7	191.667	229.933	72.3
SAMD14:protein_coding	118.35	600.15	552.6	223.117	185.1	2087.53	323.85	179.167	241.8	163.95	211.35	199.65	364.65	121.95	516.6	191.1	113.1	39	411.6	152.7	443.167	77.9167	541.5	1313.55	309
SPHK1:protein_coding	118.304	282.946	306.839	669.554	312.857	235.857	71.1786	100.286	147.464	174.893	272.5	335.214	273.482	132.018	126.893	144.929	141.446	130.321	121.75	66.0179	220.339	120	294.599	366.732	62.5714
LSM14A:protein_coding	118.083	458.833	408.75	828.833	510.75	344.667	160.667	201.333	181.333	228.75	394	780.75	474.167	200.667	235.417	234.667	215.333	276.667	280.167	184.667	566.75	111.417	268.833	464.75	90.6667
FAM32A:protein_coding	118.083	326.833	364	432.333	573.917	202.667	90	113.167	120.083	183.333	394.833	644.417	385.75	149.25	155	218.75	162.75	346	204	195.25	460.75	152.833	302	429.25	144.583
TWF2:protein_coding	118	222.333	386	394	238	315	100	153	138.5	204	157.5	226.5	194	113	157.5	181	103	95.5	210	114	290.5	50.5	176.5	438.5	79
CDV3:protein_coding	118	255	207	475	398	132	84	105	132	102	350	512	302	144	101	197	155	216	165	120	361	51	234	340	56
LINC01001:lincRNA	117.746	501.374	402.492	234.397	166.107	311.403	197.494	318.883	113.258	103.524	215.729	286.415	274.728	106.159	177.067	232.155	186.228	280.871	91.7071	132.46	92.7048	76.7643	164.46	381.248	136.058
VRK1:protein_coding	117.5	445	334	632	147.5	719	345.5	101.5	134	180	42.5	68	494.5	124	211.5	87.5	45	35	109	88.5	348	55.5	87	248.5	87
VRK1:retained_intron	117.5	445	334	632	147.5	719	345.5	101.5	134	180	42.5	68	494.5	124	211.5	87.5	45	35	109	88.5	348	55.5	87	248.5	87
ABLIM1:protein_coding	117.5	255.5	429	1156.5	569.25	361	94	169	385	369	437	988.5	698.35	281	354	142.5	272	119.5	464	187.5	385.5	172.5	303	984	149
TYMP:protein_coding	117.333	46.6667	81.381	201.429	95.3333	123.333	22.6667	26	46.6667	34.0476	33.381	100	64.7143	16.6667	38	30	15.3333	50	44	32	67.3333	22.6667	67.381	100.667	10.6667
GPBP1L1:protein_coding	117.333	254	226.667	624.667	415.333	189.333	74	192	124	153.333	360.667	702	244.333	172	135.333	239.333	187.333	230.667	183.333	212.667	436	68.6667	322.667	548	166.667
TAOK3:retained_intron	117.333	244	372	538.333	292.167	250.333	117.333	190.333	98.1667	155.333	299.667	441	327	113.333	117.667	243.833	198.333	132.833	229.5	223	264.333	71.3333	317.333	653.667	123.667
MGAT4B:retained_intron	117.121	406.969	614.431	905.936	140.251	871.175	206.565	100.734	213.902	225.955	135.035	115.534	421.489	156.671	450.616	164.867	78.9784	55.6119	276.128	123.661	411.177	63.2366	223.506	404.678	207.367
LINC00892:antisense	117	162	184	270.333	250	140.667	79	94.6667	77	187	290.667	325.667	158.667	95	73	134	273.333	286.667	87	136.333	230.667	104	143.667	489.333	186
PTP4A1:protein_coding	117	208	166	264	394	69	66	42	169	205	65	178	395	148	224	162	96	87	115	84	597	93	58	193	128
WBP11:protein_coding	117	266	350	421	532	174	156	183	171	104	259	759	376	157	213	198	176	262	165	159	424	85	183	313	80
HIGD1A:protein_coding	117	349.8	282.6	196.667	214.4	161.6	113.467	104.2	124	223.067	69.6	128.8	261	148	164.2	215.2	84	68	271.2	71.0667	175.2	48.8	134.267	160.8	91.2
TGFB1I1:protein_coding	116.5	305	356	501.5	387.5	374.5	118.5	94.5	130.5	158.5	320.5	351.5	413	176.5	195	181	161.5	165.5	268.5	153.5	404.5	165.5	619.5	1140.5	649.5
CBFA2T2:protein_coding	116.444	944.889	952.889	1153.78	368	1171.78	715.556	248.889	270.222	392	152.889	188.444	612.556	142.222	320	189.333	112.889	178.667	199.111	121.889	217.778	177.778	176	496.111	64
IQGAP2:processed_transcript	116.429	353.429	435.595	454.571	500.571	236.714	118.714	130.571	146.476	171.571	326.429	587.286	400.738	148.857	97	140.857	178.167	131.714	298	151.857	435.429	81.5714	252	197.714	77
IQGAP2:retained_intron	116.429	353.429	435.429	454.571	500.571	236.714	118.714	130.571	146.143	171.571	326.429	587.286	400.571	148.857	97	140.857	178	131.714	298	151.857	435.429	81.5714	252	197.714	77
TRAPPC5:protein_coding	116.25	305.5	386	348.3	345.25	292.05	119.75	147.25	140.5	156.25	285.75	495.3	428.5	134.75	183.75	154.75	120.5	166.5	122.75	167.75	371.25	317.75	922.75	1226.05	302.75
MAPK6:protein_coding	116	282	377	358	255	241	103	70	26	114	204	216	211	129	52	155	79	127	217	122	333	19	135	177	66
TAB3:protein_coding	116	381	442	846	671	381	113	161	223	254	443	852	710	277	248	389	227	258	445	168	723	88	268	457	114
SSX2IP:nonsense_mediated_decay	115.8	160	239.8	384.867	412.8	157.8	104.2	87.5333	81	144.4	315.933	406.8	282.8	135.733	143.533	145.533	122.8	222.067	185.133	120.6	336.933	40.6	130.8	363.533	109.6
TMEM45A:retained_intron	115.667	464.028	230.119	622.867	433.783	237.533	127.167	104.333	94.8333	148.893	304.033	391.121	427.067	158.833	137.81	115.75	118.333	264.143	118.033	149.833	780.036	100.117	190.754	326.417	135
DCAF12:processed_transcript	115.5	325	246.5	526	614.5	314	224	796	897.5	126	252	710	180	146.5	97	295.5	153	272	143.5	128	489	83	521.5	414.5	142.5
DCAF12:protein_coding	115.5	325	246.5	526	614.5	314	224	796	897.5	126	252	710	180	146.5	97	295.5	153	272	143.5	128	489	83	521.5	414.5	142.5
AP3S1:retained_intron	115.5	265	249	552.571	294.5	244.5	113	74.0714	81	148.571	140.5	300.5	305.5	149.5	138	157	103	128	131.5	81	230.5	78	86	119.5	40.5
CTDSP1:retained_intron	115.455	119.291	211.273	504.364	321.273	163.091	56.1818	85.4545	133.636	140.545	331.818	599.818	209.455	121.818	104.909	195.273	191.109	219.818	169.091	87.4545	197.455	137.091	384.182	745.818	169.818
ANKRD10:protein_coding	115	212.5	278.5	1049.83	1010.33	133.5	50	123.667	188	361.5	290.333	1310.33	315.667	270	139	395	346.5	521.167	278	248	562.333	209.5	401.5	774	170
CLEC2L:protein_coding	115	382.667	138.667	158	224.333	360	30	31	56	123.667	176.667	211	272.667	75.6667	87	106	131.667	116.333	190.667	112	318.5	61.6667	217.667	616	128
P2RY1:protein_coding	115	155	231	223	54	126	92	31	19	92	5	4	186	50	76	36	17	4	50	29	318	15	23	38	35
PADI4:protein_coding	115	38	744	282	893	408	62	384	237	1225	166	134	21	626.5	27	643	478	356	62	34	646	125	193	214	117
RAB1A:protein_coding	115	128	151	288	113	178	68	24	73	123	24	32	384	85	136	76	40	26	68	38	284	32	42	96	46
ZFP91-CNTF:nonsense_mediated_decay	115	299.5	236	754	351	297	95.5	133	137.5	186	255	495	284	162	159	234.5	144.5	192.5	191	85.5	365	39.5	102.5	166	63
ZFP91:protein_coding	115	299	236	754	351	297	95.5	133	137.5	185.5	255	494	284	162	158.5	234	144.5	192	190.5	85.5	365	39.5	102.5	165	63
SZRD1:protein_coding	115	457.183	367.222	561.667	240.556	526.056	166.127	139.444	166.667	127.778	201.794	178.333	368.833	134.556	210	118.889	77.7778	92.2222	227.778	141.111	289.556	160.556	575	928.333	288.889
OAZ1:nonsense_mediated_decay	114.25	349.466	242.143	373.75	168.125	385.75	172.875	118.75	175.486	154.875	167	171.5	286.125	127.75	164.125	110.5	113.236	79.625	176.466	58.25	162.5	108	345.5	661.125	171.5
BZW1:protein_coding	114.143	334.643	286.857	463	591.857	204.357	102.143	145.571	168.214	117.643	443.214	876.786	347.643	133.571	152.357	246.5	184.429	341.429	219.714	126.143	385.643	79.2857	215.786	282.643	58.7857
FTH1P23:processed_pseudogene	114.122	626.974	420.827	792.22	385.458	348.949	173.117	217.717	280.714	158.523	431.618	661.588	490.772	280.453	272.193	309.749	334.639	521.854	209.894	159.886	288.468	193.33	396.396	567.604	161.68
RABGAP1:processed_transcript	114.1	183.833	238.167	591.2	337.067	203.3	112.567	163.5	135.633	127.067	296.9	624.333	259.567	130.1	194.3	221.6	152.667	255.333	192.267	120.167	357.033	93.2667	123.767	411.433	113.567
LYZ:protein_coding	114	291	196	817	1077	393	276	148	459	197	242	851	929	225	193	342	296	1071	167	58	431	108	303	346	55
SEP15:protein_coding	114	429.6	397	330.6	299	228	153	91	99.6	100	251.6	279.6	390	153	157	175	102	179	267.6	195	378	66	419.2	553	119.6
USP25:protein_coding	114	218	185	542	335	170	107	98	80	141	302	556	192	143	116	136	175	241	131	119	248	72	132	372	100
DNAJC9:protein_coding	114	194	262.833	265.5	550.25	46	74	108	53	105	306.5	464	275	132	131	234	114	164	180	121	397.667	117	423.5	409.5	123
EPDR1:protein_coding	114	202	143	741	304	245	55	56	87	240	335	578	269	89	151	125	126	304	177	155	198	86	114	447	48
SCGB1C1:protein_coding	114	180	149	195	359	102	14	118	12	150	169	67	93	167	18	176	109	331	21	218	317	56	1566	1117	22
TRIM8:protein_coding	114	171	229.5	736	287	202	63	176	91.5	117	282	394	178	124	115	152	132	255.5	113	106.5	190	64	227	320	59
NOL10:protein_coding	114	285	329	837	315	305	139	161	171	186	121	261	429	127	185	198	103	118	114	84	352	102	64	250	50
IFI16:protein_coding	113.556	169.556	195.222	990.889	294.778	69.1587	81.6667	140	66.1111	52.1111	140	363.222	98	61.4444	34.2222	52.8889	62.9365	147.778	30.3333	35.7778	118.222	29.5556	36.5556	119	19.4444
VPS26B:protein_coding	113.5	237	272	718	508	238	94	128	132	173	352	554	335	126	182	224.4	152	230	268	186.4	495	70	260	374.4	92
MKRN1:retained_intron	113.411	193.024	276.005	604.957	414.49	279.268	90.6556	249.697	201.578	192.46	239.121	557.576	273.922	178.794	151.094	272.505	182.419	301.886	178.322	202.49	386.548	99.0333	397.342	573.433	167.987
DUSP22:processed_transcript	113.378	233.308	122.004	284.404	233.791	167.754	58.0085	93.8141	110.231	122.934	168.421	280.278	257.306	69.1197	85.7863	151.592	92.5	195.094	305.605	68.4979	252.903	98.0812	234.652	409.716	113.509
DUSP22:nonsense_mediated_decay	113.141	232.744	121.767	284.007	233.477	167.601	57.9316	93.6538	110.154	122.697	167.799	278.913	256.992	69.0427	85.7094	151.432	92.3333	193.915	305.067	68.1838	251.929	97.6838	232.953	407.71	112.932
CABP5:protein_coding	113	256	206	390	554	271	29	116	93	260	215	519	248	182	107	212	306	152	300	177	529	102	142	1271	221
CDC14B:protein_coding	112.967	286.467	231.433	845.833	248.8	454.6	187.167	123	126.933	171.767	174	150.5	397.267	135.5	193	147	107.467	94.3333	248.467	114.333	340.5	54	126.5	427.833	110.5
SAR1A:protein_coding	112.75	474	400	1022	392.75	638.583	264.2	243	168	210.817	241	434	611.5	177	210	153.75	161	243.5	221.25	131	457.25	87.3333	161.75	481.812	83.0714
SEC31A:protein_coding	112.75	233.333	204	733.044	378.397	210.333	127.833	208.667	160.5	114.583	258.75	888.897	243.795	96.75	95.4615	211.962	159.231	292.167	138.583	144.75	281.583	99.3333	106.25	323.878	85.8333
SHISA5:retained_intron	112.668	32.8801	67.6818	565.784	31.2183	37.9191	20.4935	45.5779	25.533	13.3052	43.523	65.0749	43.9196	15.8736	22.9994	23.5276	26.0554	24.8312	36.7987	23.7827	52.5779	16.9481	62.5365	108.878	33.1269
PSMB9:retained_intron	112.667	102.667	295.167	637	417.667	53.6667	45.3333	77	89	99.0667	216.333	482.667	138.4	72.6667	47.6667	144.667	106.333	261	69	85.6667	238.333	90	138.333	192.333	77.6667
LMNA:processed_transcript	112.5	173.929	198.535	503.31	222.81	290.426	60	109.881	106.833	163.714	194.181	245.19	186.95	96.3333	143.333	141.6	87.3333	91.0095	187.857	93.5952	182.957	95.7857	348.929	451.838	113.048
ACTR3B:protein_coding	112.333	633.667	484.467	1525.67	384.667	485.667	232	144.667	116	256	238.333	490.333	629.333	181.667	111.667	155.333	228.667	225.667	114	118	254.667	102	146	434	38
CLK1:nonsense_mediated_decay	112.286	338	606.286	1002	675.429	207.143	140	131.714	177.714	198.857	432.857	1108.57	317.429	213.143	196.857	238.571	169.429	464	118	194	435.429	221.143	156.857	387.143	43.4286
CLK1:retained_intron	112.286	338	606.286	1002	675.429	207.143	140	131.714	177.714	198.857	432.857	1108.57	317.429	213.143	196.857	238.571	169.429	464	118	194	435.429	221.143	156.857	387.143	43.4286
SMARCE1:protein_coding	112.25	253.341	255	307.125	647.25	141.625	79.75	80.75	138.75	80.75	290	699.375	310.25	159.25	147	197.375	160.25	350.875	244.875	134.75	410.625	92.875	151.25	306.375	95.625
MKRN1:nonsense_mediated_decay	112.244	191.317	274.552	602.695	412.729	277.34	89.6556	248.054	200.411	191.758	236.771	553.338	272.089	178.008	149.863	271.052	180.943	298.576	177.156	200.895	383.69	98.8667	393.169	567.889	166.416
MTMR10:retained_intron	112.2	152.4	185.8	242	246	207	73.8	69.2	72.4	135.2	218.6	322.6	178.8	143.2	148.8	218	136.6	210	246.2	154.6	398.4	50.8	159.6	258.8	84.8
DENND4A:protein_coding	112	298	553	806	385	180	127	319	72	87	177	367	243	94	95	175	83	96	118	94	240	53	186	200	44
NDUFS5:protein_coding	112	304	587	376	434	326	112	138	114	199	293	374	416	116	184	262	142	186	184	152	340.5	147	366	432	144
VEGFC:protein_coding	112	104	129	496	192	146	31	77	57	80	105	135	147	71	58	94	70	98	80	71	222	53	94	152	35
UBN1:protein_coding	112	137	166	372	117	145	61	72	58	117	57	54	208	96	174	82	58	16	121	69	320	25	122	139	57
RAP1A:processed_transcript	111.667	261.667	437.667	437.833	561.167	109.5	95.1667	160.167	73.5	123	147.833	313.667	327.667	143.333	149.333	231.067	103.233	184.167	148.667	155.833	371.5	103.667	261.333	334.667	136.5
STAM2:retained_intron	111.333	144.667	142	685.333	294.667	143.333	86.6667	82.6667	107.333	121.333	164	716	205.333	142	98	148.667	118.667	258	96.6667	144.667	295.333	105.333	159.333	432.667	74
WIPI1:processed_transcript	111.067	251.4	252.267	1064.73	415.133	250.8	113.2	172.867	160.4	213.4	474.733	957.533	368.333	189.267	132.133	256.8	220	495.4	151.867	185.067	290.067	194.333	217.867	569.233	101.867
WIPI1:protein_coding	111.067	251.4	252.267	1064.73	415.133	250.8	113.2	172.867	160.4	213.4	474.733	957.533	368.333	189.267	132.133	256.8	220	495.4	151.867	185.067	290.067	194.333	217.867	569.567	101.867
ZNF664:processed_transcript	111	201	261.467	854.267	466.756	262.8	74.9556	107.4	156	179.4	404.911	537.556	367.156	181.2	174.6	281.356	229.2	279.556	232.756	95.9556	265.2	118.2	470.311	1012.07	186.556
PPP1R14A:protein_coding	111	782	719	1125	760	530	149	299	133	224	522	766	519	404	274	589	153	579	488	301	575	269	1004	1178	293
AHCTF1:protein_coding	111	120	520.95	526.5	1152.75	68.7	85.5	99.6	27.75	156	302.25	791.85	159	172.35	54.75	344.7	178.35	912.15	174.75	234	573	162.75	274.5	367.5	153
GRB14:protein_coding	111	529.5	774	585	719.25	227.25	137.25	270.75	24.75	252.75	488.25	1599	441	264.75	227.25	211.5	187.5	825	247.5	180	726	196.5	330	450.75	167.25
HRASLS:protein_coding	111	308	280	524	575	109	30	81	98	226	457	559	434	293	333	160	397	277	311	96	209	125	162	276	100
RAB12:protein_coding	111	180	180	663	403	248	118	108	127	143	220	752	226	118	114	200	181	361	138	113	334	60	110	232	43
RABIF:protein_coding	111	166	494	488	627	109	82	151	102	146	320	838	288	147	100	210	63	477	140	114	359	156	377	111	119
TSPYL1:protein_coding	111	308.118	306.059	310.059	340	177	100	86	171	145	117	142.062	335	199	126	159	83	50	190	64	372	29	111	160	40
WIPI1:nonsense_mediated_decay	110.867	251.2	251.467	1059.53	413.733	250.4	112.6	172.267	160.2	213.2	471.533	950.933	366.333	188.467	131.733	255.4	219	492.2	151.267	180.867	288.867	193.333	215.267	562.033	100.267
POC1B:protein_coding	110.85	161.1	213	809.25	503.85	162	72.75	84.75	148.5	107.25	336	966.9	251.25	167.25	126.75	198.45	205.5	640.05	74.25	170.85	361.5	123.75	192	359.25	107.25
MOB3C:processed_transcript	110.75	43	176	174	162.25	118.25	32.75	110.75	37.5	85.25	131.75	146.5	67.25	77	40.5	119.75	60	105.5	95.75	60.5	148	27	114	255.75	24.25
RANBP17:protein_coding	110.736	218.736	341.091	1137.36	886.473	115.918	115.364	117.455	214	259.364	639.745	1504.97	514.018	230.282	172.555	349.464	386.302	673.736	120.636	239.455	471.191	327.273	152.545	492.909	98.5455
RPL21:protein_coding	110.586	361.613	271.965	369.441	715.78	300.568	184.22	237.316	378.866	111.577	229.373	619.262	319.55	105.84	130.122	211.012	118.084	383.484	194.919	139.296	323.724	171.019	291.739	330.871	60.3923
UBA7:protein_coding	110.5	175	256	482	189.5	400.5	74.5	104.5	133.5	159.5	144.5	284	213.5	103	112.5	158.5	109	167	195	100	193	51	140	245	41.5
KMT2C:nonsense_mediated_decay	110.029	322.152	332.771	958.657	330.429	222.686	115.657	145.314	156.714	163.133	297.114	561.857	352.943	139.39	136.914	194.6	154.029	229.886	181.971	94.0286	346.714	69.0286	152.743	284.429	47.1714
CRYL1:protein_coding	110	173.333	397.667	436.667	585.333	230.667	117.333	138	214	199.333	787.333	918.667	560.667	306.667	184.667	411.333	594	425.333	297.333	346	643.333	166.667	414	994	207.333
SMAD1:protein_coding	110	159	374	259	285	108	80	146	20	55	56	35	223	113	100	121	14	93	55	24	208	19	61	82	59
RIOK3:retained_intron	109.583	225.65	258.983	382.483	365.502	173.833	112.9	68.0833	110.667	197.5	77.6667	127.75	383.25	139.333	152.333	151	63.5	75.3333	128.917	88.4167	493.833	42.25	114.483	152.4	114.3
TMEM185A:protein_coding	109.5	263.5	372	667	337	286.5	102.5	103.5	86.5	210.5	318.5	420.5	401	200	179.5	229	136.5	214.5	258.5	151	370	60	301	515.5	114
FURIN:nonsense_mediated_decay	109.333	472	383.667	2052.33	434.667	542.833	200.667	328.667	433.333	239	493.333	678	394.333	155.333	332.333	210	249	251	253	146	363.333	312.333	848	1532	316.333
FURIN:protein_coding	109.333	472	383.667	2052.33	434.667	542.833	200.667	328.667	434.333	240	493.333	678	394.333	155.333	332.333	211	249	251	253	146	363.333	312.333	848	1533	316.333
FURIN:retained_intron	109.333	472	383.667	2052.33	434.667	542.333	200.667	328.667	433.333	239	493.333	678	394.333	155.333	332.333	210	249	251	253	146	363.333	312.333	848	1532	316.333
FARSA:protein_coding	109.286	285.786	302.929	1797.07	450.286	265.464	159.179	142.429	155.679	183.357	430.5	1172.57	554.871	196.071	204.214	227.643	288.214	542.643	154.857	222.5	364.643	504	405.314	1604.24	171.5
FARSA:retained_intron	109.286	284.214	299.786	1790.79	447.286	264.821	157.536	142.143	155.179	183.357	428.643	1165.57	553.843	193.786	202.071	226.929	287.071	541.071	154.714	220.5	364.071	500.286	404.4	1596.19	171.357
BTBD2:protein_coding	109.167	460.5	276.5	259.333	504	801.667	114.5	156	264.833	239.833	542.833	457.667	347.5	211.5	429.667	223.333	227.667	217.833	363.667	268.667	577.5	276.833	957	2155.5	503
ACTR3:retained_intron	109.143	287.071	402.143	294	516.119	157.076	68.3333	74.2829	66.7667	153.067	244.119	407.043	255.51	114.067	112.876	190.676	89.1667	195.51	221.029	112.233	399	36.5333	131.4	193	68.7762
KDM4B:protein_coding	109.05	428.25	377.7	626.85	293.1	264.6	191.1	80.55	329.25	280.35	164.4	275.7	592.5	156.9	210.9	155.55	135.45	169.2	168.75	116.4	316.2	149.7	185.25	476.7	64.5
DDX11L9:transcribed_unprocessed_pseudogene	109.019	2.29048	38.051	106.577	119.322	88.4067	2.11111	203.717	4.86508	118.598	330.225	405.214	42.6262	51.804	21.251	196.222	274.755	78.5762	58.4038	216.062	102.797	24.4722	16.7302	330.82	33.0913
DDX58:protein_coding	109	27	56	276	63	9	24	41	13	11	22	81	13	10	14	18	22	41	15	6	46	4	26	36	2
BTBD2:nonsense_mediated_decay	108.833	452.5	275.5	256.667	502	789	113.5	154	260.167	236.167	538.167	455.333	344.5	209.5	424.333	218.667	226.333	216.167	359.333	265.333	567.5	274.167	951	2140.5	500
BECN1:protein_coding	108.8	215.067	366.314	376.714	519.067	419.433	153	124.8	197	158.181	380.581	606.467	379.848	69.6	170	240.567	180.829	375.2	333.381	157.548	336.476	92.0333	365.324	863.667	201.162
RPS3:protein_coding	108.755	523.431	391.707	529.505	1063.55	282.111	117.848	207.823	315.65	184.924	109.822	671.854	281.468	84.7366	124.906	150.528	103.749	320.647	166.246	142.573	435.985	155.234	149.647	217.243	20.7366
LYPLA1:processed_transcript	108.5	382.9	353.5	389	502.5	333.4	92	105	133.5	177	465.5	659.333	424	168	228	244.5	141	234	373	187.5	594.5	67	318	489.5	138.5
LYPLA1:protein_coding	108.5	382.9	353.5	389	502.5	333.4	92	105	133.5	177	465.5	659.5	424	168	228	244.5	141	234	373	187.5	594.5	67	318	489.5	138.5
MED16:protein_coding	108.444	444.444	209.778	552	144	89.7778	122.667	164.444	133.333	104.889	185.778	218.667	256.889	36.4444	154.667	95.0833	99.5556	85.3333	160	61.3333	228.444	108.444	323.556	568	120
SCYL2:processed_transcript	108.333	360.667	415.667	843.333	398.667	396	235.333	142.333	92	169.667	154.333	240	474.583	128.333	173.667	149.333	76.6667	107.333	166.25	122.333	513.833	42.3333	92.6667	184	68.3333
HSP90AA1:protein_coding	108.25	403.778	211.833	237.278	249.639	229.806	172.417	88.25	104.778	87.1389	113.139	209.028	265.889	66.6944	76.3889	107.25	62.6389	63	159.222	60.5	183.083	24.75	105.444	105.694	38.1944
BCAP29:protein_coding	108.011	251.56	306.281	219.819	276.129	175.705	86.9357	98.0357	72.2857	121.786	158.567	336.776	176	104.45	87.7381	128.955	68.7091	138.793	329.312	213.369	393.069	49.4667	117.3	259.988	119.85
KLHL24:protein_coding	108	165	306	467.75	377.75	117	107	169.75	50	139	138	318	184	149	85	211.75	148	170.25	119	78	205.75	57	121.75	201	57
NFIB:protein_coding	108	87	193	252	179	208	69	33	38	154	109	466	269	171	87	328	130	271	161	214	537	101	194	308	162
SRSF3:protein_coding	108	183.667	2674.83	2361.33	417.333	107.333	181.167	1102.33	46	92	153.333	534.667	206	115.333	70.6667	267.667	122.667	630.667	93.3333	196	195.333	121.333	252	625.333	184.667
THRB:protein_coding	108	24	172	255	623	9	47	70	35	57	123	169	126	114	49	96	53	231	41	57	223	37	75	129	56
TBC1D23:protein_coding	107.85	201	279	249	431.25	99	60.75	147	59.25	56.25	195	441.75	164.25	84.75	93	149.25	62.25	136.5	140.25	153.75	431.1	44.25	198	183.75	48.75
MINK1:protein_coding	107.643	409.571	415	560.143	302.571	313.786	168.857	202.286	233.571	183.643	381.857	446.429	374.929	103.286	180.857	204	237.5	151.714	221.214	101.571	242.143	140.143	301.286	525.5	143.214
C6orf25:protein_coding	107.636	449.406	284.367	350.67	102.333	518	198	103	214.033	140.333	66.4364	45	323	90.6667	200.474	61.3333	68	19.3333	146.8	25	151.467	51	135.273	182.6	42
DDX11L1:processed_transcript	107.63	2.19524	36.8588	103.314	117.107	85.8909	2.05556	200.283	4.68254	117.616	323.568	391.791	41.6214	50.9817	21.0255	195.111	270.136	76.0762	56.7894	213.714	98.1566	24.3611	15.6651	320.852	32.504
KIDINS220:protein_coding	107.625	487.375	433.028	510.903	492.528	483.875	247.625	160.125	174.125	238	439.25	764.75	482.028	314.125	353.403	342.125	215.153	224	403.278	175.875	533.75	92.75	288.653	481.056	105
EIF4E:retained_intron	107.512	93.9167	412.161	326.833	341.054	56.4167	55.8333	127.869	53.6012	94.375	167.458	497.833	149.917	133.286	77.1845	256.018	68.9583	199.393	149.935	170.976	253.327	54.8929	120.06	183.351	75.3929
MOB4:protein_coding	107.5	226.25	1450.56	700	811.25	165	163.125	406.875	62.5	187.5	171.875	693.125	325	136.875	131.875	230.625	118.75	409.375	122.5	135	399.375	48.125	220.625	278.75	58.75
PPIA:protein_coding	107.445	259.043	244.094	107.288	148.94	371.896	63.3703	37.6127	93.255	135.398	35.4464	76.0431	526.003	89.7399	143.147	78.3384	39.7698	40.7238	196.423	73.2764	922.342	36.9478	114.464	138.276	211.504
BLZF1:protein_coding	107	294	2046	518	496	89	149	217	23	117	16	77	279	63	74	153	34	58	74	35	230	13	46	67	40
TMEM9B:protein_coding	107	282	204	498	507	128	88	117	140	156	342	582	247	162	177	215	152	364	152	178	470	114	239	553	131
COPA:protein_coding	107	269	295	504	390	219	73	125	126	176	187	280	271	152	165	194	99	95	330	245	477	107	340	666	171
ROCK1:protein_coding	107	235.5	229	545.5	418	192.5	74	114.5	69	90	148	274	316	124	105.5	147.5	98	113	190.5	67	301	41	117	141	54
TM9SF2:protein_coding	107	268	284	230	204	197	110	88	82	122	64	62	341	132	103	114	56	29	176	80	389	13	85	153	49
VHL:protein_coding	107	289	259	597	451	274	108	162	185	120	299	558	273	74	144	175	202	237	195	127	354	212	430	884	92
ATP8A1:protein_coding	106.667	220	138.667	409.5	187.833	122	64	69.1667	70	66.6667	157.333	228	212.667	84	86	70.6667	45.3333	86.6667	186.5	66.6667	218.667	24.6667	126.667	272.667	72.6667
MED13:retained_intron	106.667	141.167	154.833	726.333	361.667	119.333	83.3333	121.333	70.8333	125.833	336.833	493	251.5	112.833	116	160.5	127.167	236.333	126	118.333	371	78.6667	133.5	344.5	87.6667
MGLL:processed_transcript	106.5	348.155	246.857	562.81	229.238	411.286	141.5	159.649	232.857	145.786	184.03	220.214	227.911	125.119	227.31	164.738	112.071	121.238	411.768	106.006	254.417	106.095	260.881	527.393	243.595
SUMO3:processed_transcript	106.5	233.25	271.167	339.833	619.583	247.5	66.6667	85.3333	130.333	134.333	503.167	694.167	341.833	128.917	237.5	232.833	183.333	441.417	361.5	158	440.167	86.3333	324.667	625.333	205.25
ZKSCAN1:protein_coding	106.333	737.667	498.667	953.667	229.143	1271.33	563.667	340	335.667	198	288.667	469	349	129.333	246.667	168.667	153.667	202.667	193.667	156	255	54	172.667	492.333	81.3333
AIDA:protein_coding	106.083	193.889	214.417	516.472	264.091	182.488	83.5	84.25	149.083	140.202	132.487	206.358	288.598	124.333	136.619	153.583	99.1667	84.25	160.667	116.083	303.904	83.4167	256.508	307.806	163.306
GLRX5:protein_coding	106	921.667	382.333	581.667	582	630.333	624	894.333	1033.33	211	415.333	632	536.667	175	142	261	169	154	211.667	12	200	151.333	457.333	159.667	109.333
MBD2:nonsense_mediated_decay	106	206	182	638.5	344.5	208.5	102.5	71	120.5	134	125.5	244	299	120	155.5	115.5	83	112.5	113	82	397.5	83	102	203.5	93
MBD2:protein_coding	106	206	182	638.5	344.5	208.5	102.5	71	120.5	134	125.5	244	299	120	155.5	115.5	83	112.5	113	82	397.5	83	102	203.5	93
NEK7:retained_intron	106	384.667	291.333	502.667	593.667	164.333	112.333	127	123	171.667	284.667	499	314.333	178.333	232	223.333	145.333	237	264	120.667	374.333	58.3333	221.667	373.333	155
HLA-A:retained_intron	105.857	672.268	8.85317	332.619	2.225	18.7902	5.61	4.52974	264.494	8.46944	56.8971	61.8017	261.959	22.6717	167.694	3.73802	56.9182	22.326	168.375	31.0013	109.63	13.5336	99.5434	31.6227	72.9246
USF2:processed_transcript	105.626	78.6081	134.862	1198.96	438.016	136.984	69.1768	181.156	196.222	170.998	412.725	432.526	187.97	212.487	224.621	258.68	208.495	158.363	187.381	191.279	411.962	134.362	247.161	1182.32	266.715
EPS15:processed_transcript	105	303.1	202.133	427.7	301.2	416.233	190.967	130.033	84.2	111.233	180.7	330.7	246.367	116.3	139.233	154.533	106.233	124.933	185.133	79.8667	263.533	33.2667	97.3	171.533	47.7
TOLLIP:protein_coding	105	150	260.875	608	461	225	77	80	197.875	160	238	481	219	129	280	169.857	124	243.75	196	179	319	137	315.875	571.75	122.75
FOXN2:protein_coding	105	211	342	1097	385	127	142	158	93	113	190	431	234	113	99	150	129	254	136	127	251	100	216	572	144
PAK2:protein_coding	105	309.5	124	440	401	235	121	116	129	93	140	418	198	96	101	134	87	154	143	72	252	33	91	166	37
RILPL2:protein_coding	105	186	211	624	247	262	91	139	134	137	276	428	186	93	140	148	134	182	209	188	259	106	321	733	176
SLX4IP:protein_coding	105	250	277	1419	708	428	181	185	122	239	720	1180	475	304	172	390	191	704	125	229	499	236	151	433	71
GLYR1:protein_coding	104.571	294.857	236.464	407.143	431.143	288	125.143	81.4286	128.571	176.571	286.286	395.143	379.714	161.143	192.857	161.143	118.095	134	347.143	170.571	679.119	40.2857	170.571	263.81	84.8571
TBC1D20:processed_transcript	104.5	200	190.5	682.5	195	147	59	139	90	86.5	153.5	226	143.5	47.5	68.5	171	104	75	99.5	108.5	157.5	46	223.5	245	51.5
UBXN2A:protein_coding	104.417	241.167	535.417	674.417	536.75	157	120.417	106.667	85.0833	164.333	367.75	468.583	154.833	144.25	87.5833	162.333	173.583	196.417	162.667	129.167	587.583	115.75	282	373.417	99.75
SNW1:protein_coding	104.4	276	481.8	556.2	735	117	141.6	219.6	109.2	153.6	217.2	826.8	327.6	126	109.8	227.35	221.4	263.4	112.2	124.2	653.4	66.6	262.8	148.8	76.8
HIST1H2BN:protein_coding	104	186.944	1082.62	1912.71	1326.38	82.8205	101.598	395.487	109.515	274.487	584.858	1184.44	304.004	149.333	127.833	170.467	349.967	788.768	111.265	214.621	336.951	305.4	416.001	458.217	274.627
JHDM1D:protein_coding	104	355.333	356	1232	504.667	165.333	98.6667	133.333	90.6667	160.667	304.667	548	398.667	191.333	130	221.333	138.667	134	108.667	77.3333	220	44	148.667	192	76
TM6SF1:protein_coding	104	82	158	268	164.083	123.333	50.75	32	49.3333	88	66.6667	80.6667	192.75	110	81.3333	114	64.6667	74	77.3333	80.6667	282	62	102.667	208	101.417
CCDC85B:protein_coding	104	151	205	262	170	163	54	75	93	125	135	137	147	77	142	80	32	66	124	96	156	87	397	552	125
LRRC8C:protein_coding	104	104	235	522	358	108	48	115	58	92	209.25	576	165	143	65	220	129	178	67	87	349.25	50	118	410.25	98
NKG7:protein_coding	104	227	50	649	305	54	43	174	136	50	26	259	50	31	11	16	36	185	33	28	118	64	69	228	75
SLC9A7:protein_coding	104	271	189	785.5	335	261	63	206	174	157	196	552	328	170	106	141	113	406	113	88	267	49	74	409	63
UBE2O:protein_coding	104	128.5	196	437.5	292	229	70	128.5	103.5	134	251	474.5	162	125.5	96.5	132.5	138.5	180.5	140	85.5	199	129	358	641	90
R3HDM1:protein_coding	104	244	235	743	443	296	89.875	139	145	123	351	735	318	159	152	176	150	309	141	219	292	146	199	636	91
UQCC1:protein_coding	104	225.933	297.933	1272.3	465.771	249.333	113.333	129.333	174.6	226.472	355.867	947.133	405.267	222	190	280.505	188.6	553.8	131.333	229.933	271.2	197.333	208	454.41	62.6667
HIF1A:protein_coding	103.833	296	462.667	562.667	404.833	208.667	172	144.833	113.667	130.667	253.667	432.667	356.667	170	136	163.5	123	215	180.833	124.833	335	64.8333	163	228.667	87.5
DYRK1A:protein_coding	103.714	164.571	191.429	764.571	464.571	130.286	79.7143	101.143	82.2857	126.286	200.714	399.429	247.857	165.429	118.286	245.143	152.571	197.143	146.571	106.286	340.286	87.4286	232.286	314.571	75.4286
PRKAA1:protein_coding	103.667	278.333	209	257	675.667	131	92.3333	102.667	130	168	492.667	1101.33	237	243	155.667	283	204	387	316.667	207	603.667	44	189	320.667	120
GTF2H2:protein_coding	103.508	160.16	148.532	750.247	559.475	81.5481	53.1932	101.404	49.7554	210.263	302.271	856.568	157.351	180.807	36.9269	235.968	128.894	361.505	43.0423	111.656	169.901	48.4631	87.476	403.097	44.0685
CETN2:processed_transcript	103.5	276	247	440.5	519	252	106.5	84.5	186.5	220.5	481	950.5	432.5	180	268	326.5	267.5	375.5	225	221	367.5	165	439.5	625	169
CETN2:protein_coding	103.5	276	249	440.5	519	252	106.5	84.5	186.5	220.5	481	950.5	432.5	180	268	326.5	268.5	375.5	225	221	367.5	165	439.5	625	169
TRAM1:processed_transcript	103.4	136.85	464.8	358.8	403.6	183.05	64.65	76.6	71.2	96	284	381.2	215.8	185.4	122.8	198.6	114.8	239.2	152.4	177.4	442.4	82.4	159.6	399.6	132.8
RDH11:nonsense_mediated_decay	103.25	299.683	632.317	696.85	626.767	203.411	181.067	244.875	84.7	162.45	308.1	536.875	291	224.1	115	238.6	132.2	345.025	240.575	112.65	458.425	70.4	179.45	342.55	93.4167
CHMP4B:protein_coding	103	385	415	499	441	250	144	150	235	168	242	473	496	135	159	242	160	146	284	92	230	66	190	237	53
LPGAT1:protein_coding	103	163	180	650	255	193.5	109	57	86	92	188	216	158	66	83	87	68	132	99	60	243	48	71	210	56
RPN1:protein_coding	103	114	155	372	350	128	56	107	79	86	234	347	202	184	174	240	161	277	124	190	345	70	197.667	453.333	101
ZNF385D:protein_coding	103	373.5	650	1894	1341	348.5	264.5	300	106.5	401.5	975.5	1070	586.5	284	411.5	814.5	188	503.5	389	254	955.5	179.5	486	822.5	513.5
CAPNS1:retained_intron	102.861	430.073	380.073	550.212	458.24	473.722	107.367	92.4016	234.831	176.794	499.28	728.504	499.054	150.347	206.597	235.484	210.171	298.591	377.865	251.8	519.077	101.625	437.048	759.095	250.962
NAPG:nonsense_mediated_decay	102.8	1124.4	638.4	692.8	404.4	169.6	547.6	156.4	146.8	150.8	324.4	681.2	452	152	151.2	239.6	194	274.8	152	124.8	304	84.8	171.2	404.4	76.4
NAPG:protein_coding	102.8	1124.4	638.4	692.8	404.4	169.6	547.6	156.4	146.8	150.8	324.4	681.2	452	152	151.2	239.6	194	274.8	152	124.8	304	84.8	171.2	404.4	76.4
UHRF2:protein_coding	102.79	198.686	282.429	892.629	262.038	180.486	147.086	133.029	128.829	182.562	277.19	588.657	267.143	150.886	135.857	183.095	177.971	279.876	128.857	98.5333	208.057	82.2857	88.6571	254.81	57.5429
LCP1:protein_coding	102.667	198.667	106	548.667	477.167	88	70.6667	103.333	111.333	64.6667	143.333	568.333	118.667	58.6667	67.3333	76.6667	89.3333	278	38	73.1667	118.667	57.1667	132.667	277	61.3333
WHAMMP3:retained_intron	102.6	200.233	251.7	1016.31	470.567	182.167	57.8	12.3333	74.1333	146.567	10.3667	18.1	7.36667	87.6	2.8	9.73333	6.06667	236.667	7.8	9	780.033	36.7667	8.63333	176.9	87.3333
SNURF:protein_coding	102.522	295.431	195.464	585.322	358.508	223.916	126.923	104.66	194.518	173.215	492.662	975.745	416.369	147.729	170.272	212.015	268.942	345.338	196.277	241.215	390.8	156.277	442.523	855.558	140.4
IST1:protein_coding	102.4	257.586	343.157	658.371	543.836	191.986	91.2	108.706	110.386	143.986	223.936	339.2	342.357	196.75	135.2	221.471	114.371	151.2	180.736	151.086	427.849	81.6	233.5	363.121	76
UBE2D3:retained_intron	102.286	241	400.994	755.273	831.384	183.429	138.639	230.988	196.13	226.084	514.987	1484.92	369.559	141.987	140.429	227.844	235.851	465.688	172.872	222.403	527.143	130.728	343.104	575.897	157.13
ABCC3:retained_intron	102.2	298.85	163.85	557.3	219.7	232.35	78.5	98.4	155.7	144.4	110.9	376.8	224.5	196	152.6	138.8	175.343	68.1	150.3	136.9	273.4	87.6	317.1	504.6	50.2
FER:nonsense_mediated_decay	102	104.25	203.75	821.5	354	101.5	76.25	82	87.25	147	283.75	618.75	286.5	162.25	139.25	166.25	140	202.25	77.5	150	336	78.25	82.75	279	80.5
VPS54:protein_coding	102	180	183	213	206	294	101	44	77	104	169	261	183	91	110	94	80	85	160	84	322	38	67	245	37
ANO10:protein_coding	102	195	243	659	426	178	123	106	112	130	215	564	373	182	212	247	125	252	143	139	267	73	93	237	41
LSMD1:protein_coding	102	559	844	222	211	258	168	135	95	101	192	183	530	99	127	93	57	36	186	105	304	29	80	248	77
PTBP1:retained_intron	102	282.929	310.857	807.024	293.81	249.667	91.619	131.905	127	151.952	320.048	387.786	349.333	120.833	116.976	172.571	135.905	156.905	152.31	142.048	344.652	126.357	457	553.786	160.19
ABCC3:nonsense_mediated_decay	101.867	299.433	164.1	556.467	219.533	232.933	79.3333	98.4	157.2	144.9	110.733	375.967	224.833	196.5	152.267	138.8	176.629	67.9333	149.467	137.067	273.067	87.6	316.6	503.433	49.8667
ARF5:protein_coding	101.833	237.833	301	436.333	399.5	410.667	92.8333	133.833	180.333	152.167	461.333	626.667	280.833	145.667	120	186	158.667	307.167	263	249.667	434	147.333	410.5	673.667	191
NT5C3A:protein_coding	101.794	147.233	1091.67	650.094	209.775	121.933	77.6606	301.4	20.8667	43.3143	107.475	242.535	109.508	94.6939	36.9333	113.561	54.2667	215.929	78.1939	64.8485	100.102	41.8	95.0606	182.77	54.7939
MED4:protein_coding	101.75	214	331	799	406	188	130.75	112	89	195	295	742	329	127	158	186	157	299	132	122	297.75	113	141	375	60
LRMP:nonsense_mediated_decay	101.736	83.625	149.182	879.466	298.807	107.557	42.125	88.75	53.8068	88.2679	243.111	496.332	127.75	91.875	79.075	152.111	119.682	445.125	111.611	155	193.489	103.875	164.144	451.792	71.125
PLSCR1:nonsense_mediated_decay	101.669	21.6	42.5111	227.816	45.4667	15.0889	7.50505	42.0889	14.1414	11	23.6	64.6303	16.9333	7.24444	10.1333	19.6	11.3859	43.6525	10.9778	13.6	33.6525	6.48889	13.2444	22.4747	8.93333
VASP:nonsense_mediated_decay	101.333	150.333	159.9	69.1667	55.3333	137.067	41.3333	141.333	73.3333	106.333	72.5	119.167	101.833	77.3333	70	227	106	38	245.333	44.6667	25	20	87.1667	106.333	23.3333
ZFAND5:protein_coding	101.333	344.905	622.857	959.619	721.095	163.381	107.333	316.81	106	85.3333	302.19	592.952	291.571	102.667	72.5	232.81	144.667	362.19	122.762	129.333	370.095	87.3333	300.143	200.714	32
CDS2:processed_transcript	101.25	310.25	231.25	311.75	213.75	347.25	123.25	144.75	96.5	100.5	251	248	183.25	92.75	203.75	115.75	111.5	56.5	222.5	158	342	32.5	213.25	424.25	137.25
UHRF2:nonsense_mediated_decay	101.052	194.829	277.143	879.343	257.99	176.629	144.229	130.743	126.543	179.11	272.452	578.086	262.714	148.029	132.286	180.476	175.257	272.281	126.286	96.3667	205.486	79.4286	86.0857	245.048	56.1143
PARD3:protein_coding	101	348	357	613	338	439	226	115	81	168	67	69	442	123	137	90	67	33	173	72	362	41	160	232	64
CPSF6:protein_coding	101	474	353	551	277	508	244	155	268	135	228	346	347	159	277	199	134	123	182	110	330	56	204	398	87
DNAJC1:protein_coding	101	381	318	1177	492	219	158	203	131	202	436	699	466	174	181	185	153	407	141	136	471	102	129	595	81
ANK1:protein_coding	101	652	582.8	1302	437	534	258	286	302	206	514	579	561	166	283	205	182	125	284	189	510	338.8	1184	1201	311
KCTD10:protein_coding	100.917	163.917	217.583	966	427	221.083	86.3333	107.917	79.9167	228.667	306.833	552.417	256.083	165.667	84	261.917	113.167	338.917	158.667	134.167	279.417	63	116.667	272.417	124.833
SSX2IP:retained_intron	100.8	140	217.3	352.533	366.3	144.8	90.2	81.3667	69	131.4	276.767	360.8	249.8	119.567	129.367	129.367	109.8	197.733	166.967	107.6	304.767	36.6	121.8	335.367	103.6
JKAMP:protein_coding	100.694	141.503	616.667	666.875	654.603	112.708	89.9444	145.739	96.1806	133.681	280.347	881.736	247.103	168.958	61.25	270.486	156.736	580.619	128.819	116.319	263.819	98.8889	164.444	365	96.7361
PPP2CB:protein_coding	100.667	405.167	327	612.5	715.6	306	104.667	248	143	198.5	280	901.5	351.5	150.667	199	313	162.667	332.5	298.5	232.667	644.5	86	383.5	498	120
YY1:protein_coding	100.667	260.5	265.167	600.667	335.5	218.5	99.5	150.5	149	131	180.5	276.667	247	114.167	172.5	180.5	101.5	185	182	145.667	281	85.5	345.667	336.667	80.5
BAGE2:processed_transcript	100.6	291.2	313.2	887.8	314	200.4	108.8	135.6	147	152.8	291.4	554	328.8	131.2	129.2	186.6	145.6	225.6	165.4	84.6	311	64.6	139.6	268	41.6
BAGE2:transcribed_unprocessed_pseudogene	100.6	291.2	313.2	887.8	314	200.4	108.8	135.6	147	152.8	291.4	554	328.8	131.2	129.2	186.6	145.6	225.6	165.4	84.6	311	64.6	139.6	268	41.6
PHF20L1:nonsense_mediated_decay	100.45	219.75	255.25	834.5	382.25	250.75	95.25	180.75	133.2	156	267.45	420.25	266.25	140.75	111.25	173.5	150.25	202.75	153	93.25	388.7	58.5	130.2	198	50.25
YY1:retained_intron	100.333	260.5	264.833	600.333	335.5	218.5	99.5	150.5	149	131	179.5	276.333	247	113.833	172.5	180.5	101.5	185	182	145.333	281	85.5	345.333	336.333	80.5
DBNL:protein_coding	100.211	295.382	310.947	352.842	294.368	510.547	93.9474	93.2105	165.789	196.158	304.684	307.263	302.895	114.842	158.789	180.526	155.126	229.526	316.842	207.421	365.474	92.8421	481.526	714.737	219.474
TTYH3:protein_coding	100	537	419	395	151	892	326	121	260	107	354	200	243	137	399	134	86	37	577	211	427	122	870	2790	326
BTG1:protein_coding	100	485	480	666	725	314	261	282	166	96	127	279	365	132	101	142	64	102	50	45	413	167	253	171	83
UPF2:protein_coding	100	248	299	916	358	236	160	146	131	202	236	506	315	152	127	196	173	192	116	93	244	70	95	376	69
FAM192A:protein_coding	99.8667	213.733	226.817	1453.29	311.746	178.271	117.6	127.879	122.271	94.2708	401.363	903.446	258.533	170.817	119.479	259.479	176.421	384.554	109.2	161.496	276.283	182.004	122.275	503.1	124.146
MAP2K4:processed_transcript	99.7143	215.714	206.857	1150.79	360.222	215.143	122	132.571	131.714	173.429	426	894.286	321.143	146.286	179.143	185.079	154.508	472.571	123.429	167.429	326	96.2857	106.571	402.857	61.4286
MAP2K4:protein_coding	99.7143	215.714	206.857	1150.79	360.222	215.143	122	132.571	131.714	173.429	426	894.286	321.143	146.286	179.143	185.079	154.508	472.571	123.429	167.429	326	96.2857	106.571	402.857	61.4286
VTI1B:protein_coding	99.7	365.5	400.433	412.983	275.367	314.267	123.233	126.8	149.933	132.4	172.333	210.067	445	111.333	187.567	171.467	110.333	72.4	279.067	92.6333	367.4	56.3	123.7	294.433	120.433
TCEB1:protein_coding	99.6889	368.556	633.6	392.8	399.789	183.9	165.889	154.889	66.7	117.9	243.9	583.578	388.443	96.5889	66	188.789	150.1	187.9	161.9	135	232.778	94.7889	131.8	234.9	68
MPZL3:protein_coding	99.6667	139	300	78	581.667	72	23	35	41	73	105	283	230.333	40.6667	42.6667	51	78	168.667	71	28.3333	238	6	213.667	135.333	200.667
ATP2A3:protein_coding	99.6528	426.5	497	909.25	139.25	798.625	215.25	262.875	253	154.75	343.125	297.75	256.278	106.75	434.528	170.25	104.5	94.5	452	173.25	159.5	44.75	451	1043	117.375
C11orf58:retained_intron	99.6	270.967	378.567	389.476	502.59	136.252	114.533	168.952	123.367	158.286	311.619	780.843	326.043	167.533	201.019	187.819	155.8	276.967	165.533	153.04	386.7	83.1714	216.167	274.995	81.6524
VTI1B:nonsense_mediated_decay	99.5333	365.333	400.183	412.9	274.867	314.267	123.067	126.8	149.933	132.4	171.667	209.067	445	111	187.4	171.467	110.333	72.4	279.067	92.1333	367.067	56.1333	123.2	292.267	120.267
RPLP1:protein_coding	99.5	437.5	246	466.3	625.5	637.4	157.5	131	302.5	172.5	421	761.786	411	119.5	274.9	212.5	151.5	541.6	472	292.4	444	302.9	598.4	1006.12	229.5
RPLP1:retained_intron	99.5	437.5	246	466.3	625.5	637.4	157.5	131	302.5	172.5	421	761.786	411	119.5	274.9	212.5	151.5	541.6	472	292.4	444	302.9	598.4	1006.12	229.5
UBA7:retained_intron	99.5	141	210	413	159.5	342.5	64.5	89.5	114.5	141.5	123.5	235	178.5	92	99.5	129.5	95	142	163	94	155	43	133	223	37.5
TUBGCP4:protein_coding	99.1667	230.667	287	243	325.833	305.333	166.5	119.167	66.6667	99.8333	259.667	279	172.5	74.5	83.3333	172.5	88	146.5	163.333	69.3333	217.167	35.6667	188.5	319.5	45.8333
CIR1:protein_coding	99	205	1406	803.333	344.667	83	112	292	32	54	75	412.667	142.2	64	37	100	47	208	47	39	117	46.5	135.5	97.6667	10.6667
GLS:protein_coding	99	307	159	491	242	310	128	117	111	162	205	401	358	173	164	233	129	229	151	76	265	67	194	388	54
PITPNM2:protein_coding	99	330	372	988	264	617	118	144	175	152	340	290	245	135	288	138	139	115	299	111	176	102	399	966	179
SCAF8:protein_coding	99	252	261	1132	489	231	174	203	185	136	431	901	324	150	171	239	188	416	116	122	336	93	112	373	65
TOPORS-AS1:antisense	99	208	412	381	364	153	98	91	76	110	177	394	304	92	83	211	104	137	156	74	178	73	123	205	82
TRIM40:protein_coding	99	182	504	692	580	186	125	306	96	449	353	443	297	407	184	314	203	305	184	141	629	462	599	897	350
PDLIM7:nonsense_mediated_decay	98.8571	209.429	276.286	413.714	261.143	260.857	49.7143	84.5714	74.5714	118.286	218.286	289.143	159.429	128.857	124.286	139.714	132.857	147.143	202.286	160.571	294	43.7143	174.857	313.143	119.429
HMG20B:protein_coding	98.8413	386.151	317.587	812.637	350.077	322.389	140.091	101.702	183.411	201.486	281.556	267.333	478.244	142.911	366.81	202.841	115.825	133.667	274.895	102.27	305.716	100.556	393.72	528.843	209.218
FAM193B:protein_coding	98.8333	290.81	249.714	780.976	275.845	254.81	254.488	116	190.345	169.345	346.976	709.619	229.69	148.179	167.762	167.631	145.226	241.798	137.167	119.131	265.226	39.75	155.75	414.25	115.25
MARCH6:retained_intron	98.65	362.2	184.2	425.8	320.8	290.8	119	98.4	151.4	150.2	377.6	529	373.2	188.2	304.6	166.4	134.05	171.2	248	189.2	415.6	63	295.2	543.6	195.4
SLC50A1:processed_transcript	98.5556	646.433	760.528	328.7	357.389	370.239	183.806	125.944	199.278	245.917	376.167	581.986	633.144	192.75	194.792	221.878	202.25	197.572	309.694	241.278	432.789	97.8056	341.461	495.82	131.6
SLC25A5:processed_transcript	98.5	297.733	346.667	206.333	423.667	215.667	84.3333	104.167	100.733	158.5	196.067	269.667	306	130	237.333	116	70.1667	109.333	304.333	67.6667	371.5	45.5	108.667	168.667	79.1667
SLC25A5:protein_coding	98.5	296.867	346.083	205.667	422.333	215.333	84.3333	103.833	100.533	158.5	193.533	269.333	304.75	130	236.167	116	69.8333	109	303.667	67.3333	370.25	45.5	108.333	168.083	78.8333
H2AFZ:processed_transcript	98.3333	205.667	607.333	386.5	577	175.667	75.6667	176.5	91.6667	184.833	160.167	419.917	268.5	120.167	110.583	171	119.667	256.5	146.25	107.167	259.667	97.8333	217.5	175	53.1667
H2AFZ:protein_coding	98.3333	205.667	607.333	386.5	577	175.667	75.6667	176.5	91.6667	184.833	160.167	419.917	268.5	120.167	110.583	171	119.667	256.5	146.25	107.167	259.667	97.8333	217.5	175	53.1667
H2AFZ:retained_intron	98.3333	205.667	610	387	579.833	175.667	75.6667	177	91.6667	186.167	161.5	421.083	269.833	120.5	110.583	171.833	119.667	259	146.25	108.167	259.667	98.3333	219.833	178.667	53.5
LPP:protein_coding	98.2857	205.8	196.971	610.933	364.9	127.2	68.4	70.8	116.133	127.619	270.35	413.491	197.686	191.589	123.619	167.133	162.667	177.719	217.167	203.2	414.971	128	250.538	675.752	211.067
TBC1D14:protein_coding	98	89	102	375	378	103.8	24	57	100	148	222	566	228	174	165	338	171	371	131	116	193	94	97	253	47
BRAF:nonsense_mediated_decay	97.9167	240.917	171.417	1188	338.333	274.417	160.333	188.583	109.917	148.75	390.667	689.417	348	187.75	194.583	219.75	211.75	384.25	97.0833	123.25	302.667	75.1667	214.167	640.167	96.75
ALKBH5:protein_coding	97.3333	193.333	260	348.667	302	189.333	76.6667	80	93.3333	91.3333	209.333	299.333	222.667	122.667	128.667	120	115.333	86	103.333	78.6667	210.667	36.6667	166.667	335.333	64
ASB8:nonsense_mediated_decay	97.281	188.814	438.762	391.524	378.39	109.867	138.014	169.667	135.867	195.495	277.457	406.179	369.51	139.006	165.281	200.162	169.826	166.071	123.081	83.2952	221.948	59.5476	123.901	223.171	53.6571
SLC6A6:nonsense_mediated_decay	97.25	144.5	259.917	591.917	268.283	146.5	71.6667	57.5833	126.667	259.083	232.417	261.417	256.917	201.417	157.25	154.833	117.333	128.5	175.25	64.3333	412.917	102.5	178.667	364.167	86.6667
PIGN:protein_coding	97.2	246	149.4	693	285	167.4	96	91.2	121.8	138	387	509.4	283.2	117	151.2	195.6	190.8	299.4	110.4	90	260.4	97.2	94.2	492.6	63
YWHAH:processed_transcript	97.1667	45.25	299.917	245.1	252.2	216.867	18	144.667	22.8667	32.6667	104.217	167.883	44.3333	64.5	115.483	82.8167	125.017	74.2	27.7333	24.6667	207.067	34.5833	37.85	119.433	74.8333
ZNF664:protein_coding	97	150	190.533	665.233	358.578	200.2	54.0444	84.6	116	131.6	379.422	469.444	284.844	134.8	139.733	228.644	180.8	240.778	180.244	91.0444	210.8	93.8	381.689	833.267	151.444
CTDSPL:protein_coding	97	244	222.333	700.333	240.667	311.5	129	99	143	160.667	188.5	190.5	240	121.667	213	118.5	83	81.5	227.667	152	345.333	157	526.667	1457.67	414
HNRNPU:protein_coding	97	248.5	198.5	549.5	518.5	181.5	87	182	116	138.5	145.5	289.5	303	141.5	125	128	98	122	161	122	447	54	178	209.5	63.5
HNRNPU:retained_intron	97	248.5	198.5	549.5	518.5	181.5	87	182	116	138.5	145.5	289.5	303	141.5	125	128	98	122	161	122	447	54	178	209.5	63.5
FCGR3A:protein_coding	96.9545	180.864	120.455	373.909	296.364	58.9091	114.318	74	93.2727	41.3636	182.5	514.418	159.545	67	32.1818	61.5	101.273	255.818	46.3182	29.7727	81.2273	28.9091	149.591	249.636	43.5909
HBG1:protein_coding	96.95	1262.42	4130.74	1693.2	329.867	6589.46	281.25	731.25	108.117	21.5833	142.01	3704.54	236.417	30.5	350.56	337.167	268.033	26.4167	32.25	6.66667	1306.12	147.333	2352.79	1407.18	2097.11
ATF7IP2:protein_coding	96.8095	81.4762	142.286	391.19	196.571	230.333	199.429	38.6667	38.0476	44.0476	29.381	124.762	152.81	79.4286	59.4286	91.4286	85.4286	50.6667	76.0476	64	181.655	18.6667	18.7619	164.976	26.7143
RPS2:retained_intron	96.6684	484.664	199.439	271.002	524.921	244.784	261.585	269.258	259.274	119.415	121.602	632.367	228.807	83.6729	76.6984	132.832	108.41	361.626	82.6263	83.1677	152.73	168.935	137.357	187.479	25.9707
STX6:protein_coding	96.6667	466.667	496	1444	419.333	634.333	282	227.333	280.667	269.333	443.333	1331.33	550.667	146.667	178.667	175.333	209.333	339.333	154.667	182	290.667	114	282.667	781.333	78
DCP1A:processed_transcript	96.4	264	226.4	861.2	350	183.6	105.2	106	128.4	114.8	262.4	634	231.6	101.6	89.2	135.6	127.6	246.4	97.6	110.8	207.6	90.4	125.2	479.2	106.4
CEP57L1:protein_coding	96.25	188.164	308.875	474.212	276.403	154	85.75	116.375	74.375	105.875	249.395	370.164	243.25	88.2778	110.289	138.25	84	167.125	129.539	53.375	225.849	42.8095	54.25	114.625	38.4543
RPLP0:protein_coding	96.2424	484.092	243.058	470.434	734.025	429.013	198.464	196.264	237.282	95.8424	180.64	657.353	206.797	75.5848	87.397	120.809	91.7515	484.887	157.348	116.655	303.573	352.863	367.59	630.937	77.8848
CAPNS1:non_stop_decay	96.2183	398.55	357.454	532.212	434.454	440.756	99.2004	85.0683	220.712	163.865	465.113	682.385	471.412	141.062	195.454	222.151	192.306	281.948	351.756	248.466	493.077	99.125	428.929	746.619	246.629
CALCOCO1:protein_coding	96.15	270.15	275.3	636.371	400.771	148.8	86.4	158.9	195.6	187.2	352.7	575.786	243	127	119.971	153.6	192.6	208.143	133.2	159.5	266.4	249.571	793.443	1089.37	430.771
XYLT2:protein_coding	96	314.667	284.667	273.333	89.3333	277.333	109.333	98	97.3333	83.3333	147.333	103.333	140	67.3333	62	72.6667	50.6667	25.3333	114	73.3333	190	22.6667	179.333	210.667	30
GDI2:protein_coding	96	232.417	245.55	409.8	534.3	123.75	72	132.75	146.1	114.75	301.5	921.9	248.85	119.25	103.5	178.35	114.75	335.1	83.25	148.5	265.8	139.5	252.6	350.85	89.25
UBAC2:processed_transcript	96	311.25	256.5	530.25	157.35	197.85	105.274	51.5333	109.35	144	87.75	113.4	395.25	101.85	222.45	84.75	38.85	34.35	151.35	84.45	291.3	74.1	101.85	264.3	147
USP32:protein_coding	96	363.75	281	549.5	342	280	121	229	196.75	169.5	224.5	354	358	166	197	173	171.75	136	203	122.75	445.5	47	227.75	268.75	75.5
SELT:nonsense_mediated_decay	95.7333	202.967	217.367	144.9	198	152.967	97.2	49.2	64.4	101.367	63.2	65.7667	241.967	84.8	85.8	74	49	31.8	122.3	60.9	281.967	26.2	67.9333	135.6	75.4
SLC38A2:retained_intron	95.6714	227.486	132	388.152	630.952	76.2	42.0857	65.5714	51.8857	192.705	187.2	501.276	191.019	180.933	82.219	195.781	101.917	427.45	74	60.419	295.686	40	73.5714	119.971	45.2571
OSBPL2:protein_coding	95.6667	375.333	508	1308.33	586	271	207.667	267.667	186	228	453.333	1116	522.667	158.667	214.333	300.667	226	483	148.333	190.333	435	144	234	461.667	127.087
PCMTD1:retained_intron	95.6	181.267	317.6	561.133	502.467	119.667	75.2667	102.867	130.6	248.2	434.067	985.467	322	193.667	167.067	271.733	164.067	739.533	170.133	268.333	389.267	356.2	823.2	1149.67	330.867
CCZ1B:retained_intron	95.5667	245.619	268.583	1563.55	286.393	235.333	178.25	197.25	165.167	188.119	244.417	543.583	310.619	213.083	96.5	181.917	206.583	374.5	94.8	159.369	251.667	139.75	155.583	623.75	41.5
SLC38A2:nonsense_mediated_decay	95.3857	227.343	132	385.676	629.476	76.2	41.9429	65.2857	51.7429	192.252	186.2	498.538	190.71	180.767	81.9095	194.59	101.583	425.95	74	60.1095	294.043	39	73.2857	119.186	44.8286
PMS2P2:unprocessed_pseudogene	95.2811	243.999	135.408	554.596	417.504	110.764	89.0988	84.07	151.113	95.9055	324.996	421.334	271.744	108.755	77.0408	111.261	161.456	314.538	88.897	87.1188	233.818	132.703	157.126	522.001	81.0435
TRAPPC9:protein_coding	95.2	296	331.2	1052	520	367.2	173.6	186.4	174.4	183.2	654.4	502.4	499.2	256.8	324	250.4	270.971	416	319.2	241.6	571.2	75.2	236	821.6	178.4
SLC38A2:processed_transcript	95.1714	227.486	132	386.819	630.619	76.2	42.0857	65.5714	51.8857	192.538	187.2	501.11	190.852	180.767	82.0524	195.448	101.333	426.7	74	60.2524	294.186	39	73.5714	119.471	45.2571
FXR1:protein_coding	95.0128	242.641	276.741	856.91	451.731	260.141	130.013	92.5128	127.538	138.385	249.205	410.038	355.026	160.013	154.19	161.679	125.833	175.026	125.026	80.8846	408.41	32.5	49.1795	104.256	20.8462
CCPG1:protein_coding	95	211.75	293.591	368	358.8	138.029	83	123	66	90.25	204.3	362.55	231.5	123	124.75	166	104.8	197	109	109	236.8	129	520.8	642.029	220
KPNA4:protein_coding	95	300	293	405	451	183.125	120	171	126	94	261	734	341	146	143	258	166	285	182	128	303.5	79	322	383	100.5
CNPPD1:protein_coding	95	357	216	548	262	301	168	142	171	175	135	294	255	74	83	126	149	125	134	29	82	70	206	250	81
CSK:retained_intron	94.9524	227	230.667	530.286	278.667	293.905	75.9524	110.667	123	139.619	214.333	261.667	183.286	120.619	135	118.4	104.952	148.667	191.286	118	223.619	62.2381	202.333	423.667	89.6667
WSB2:protein_coding	94.7619	151.19	325.774	678.929	325.179	170.238	94.7619	127.679	178.006	162.083	240.595	469.464	299.643	141.339	220.685	153.304	166.548	137.083	352.679	182.083	468.065	91.25	177.173	411.994	106.429
AMFR:processed_transcript	94.75	591.75	616	1397.25	563.25	428.25	274	218.5	331.75	223.25	756	637.25	636.75	244.5	437	199	182.75	146.75	278	157.75	764.75	92.5	324	381	113.75
IGF2BP2:protein_coding	94.6	161.467	312.533	680.667	188.533	259.067	63.0667	112.2	115.2	84.8	135.733	165.467	221.467	76	158.133	134.933	91.4	70.4	115.067	117.467	239.067	52	161.333	332.667	116.667
TTC7B:nonsense_mediated_decay	94.55	339.15	332.05	600.15	299.35	367.336	151.636	139.3	113.467	158	326.4	396.65	292.4	144.186	159.5	174.2	120.7	174.1	265.65	195.65	384.3	56.55	255.1	572.65	186.25
ANAPC5:processed_transcript	94.45	191	291.5	303.7	473.6	179.25	67.75	56.5	99	201.75	209.25	294.5	331.95	175.85	166.25	244.4	129	117	202.75	144	469.8	60.5	100.75	319.75	96
INPP5K:protein_coding	94.1667	378.056	412.222	296.389	274.167	293.056	111.389	210	204.722	197.222	296.111	475.833	288.333	121.111	251.389	209.444	155	167.778	245.556	109.167	427.778	65.8333	186.944	288.056	79.1667
UBE2K:processed_transcript	94.0476	153.905	267	482.571	461.238	97.1905	79.5714	138.095	58.1429	164.952	314.333	568.952	314.476	161.952	105.81	318.238	226.143	475.381	150.857	163.048	304.19	120.81	214.905	380.143	106
TMCC2:protein_coding	94	168	402.571	1030.38	535.238	180	94	111.905	79.3333	178.571	248.381	528.476	222.667	154.571	90.6667	212	147.333	154	188.667	151.238	377.333	85.3333	191.81	630.476	104.667
[truncated: 30,783 more rows]

## Sheet: WBC_exceRpt_longRNA_gencode_Rea
	COVID-19										Noninfected donors
	100_WBC	101_WBC	102_WBC	103_WBC	104_WBC	105_WBC	106_WBC	107_WBC	177_WBC	178_WBC	179_WBC	180_WBC	181_WBC	182_WBC	183_WBC	184_WBC	185_WBC	186_WBC	188_WBC	191_WBC	192_WBC	193_WBC	194_WBC	199_WBC	204_WBC
CTD-2139B15.2:lincRNA	24014.5	56082	25994	28459.5	66027.5	37140	42758	26212	48267	69292	61016	37678	54042	88527.5	68427.5	58637	70128.5	43731.5	51804.5	54795	44271	37215.5	29379.5	33752	53117.5
IFITM2:protein_coding	35280.5	59703.1	28740.9	46059.5	40289.2	38195.1	52430.3	31673.4	30174.9	66031.3	45408.5	28169.4	58764.3	44531.6	69242.3	43900.9	66249.1	21478.6	56580.4	25410.8	32680.9	17962	16867.5	34361.9	67018.2
FCGR3B:protein_coding	36255.3	34301.8	48542.9	69057.4	33868.7	33740.7	53350.8	41190.7	40951.3	49614.9	91416.5	23708.4	58866.8	41879.9	36401.5	67156.5	52715.7	18905.1	44085	22415	37014.4	14850.2	22398.4	35724.2	63229.5
B2M:protein_coding	34172.9	35140.3	46392.4	45894.2	56446.2	33323.4	48397.6	26816.9	27832.4	42944.9	38130.5	20003.2	36943.1	43108.8	40814.2	61835.4	51405.9	29960.1	47741.7	36744.5	36313.6	21289	23325.8	31155.4	53067.1
ACTB:retained_intron	23158.7	33675	28987.4	21962.1	56414.2	25473.9	28880.8	18418.3	18629.7	40916	29566.6	12890.9	27372	24428.7	52807.3	35383.4	33634	22806.9	32720.5	19591.6	28291.4	17103.8	13583.8	15938.5	42655.9
SRGN:protein_coding	13157	28819	15812	11202	27789.5	29016	26302	15299	17111	29507	31512	11998.5	29431.5	35382.5	31945	28490	30789	22869.5	34721	22957	28203	15203	11533	21290	33005
B2M:nonsense_mediated_decay	22800.4	23442.3	30951.4	30626.3	37650.8	22229.2	32296.8	17892.4	18566.9	28648.3	25443.6	13344.4	24648.4	28755	27232	41250.7	34289.1	19986.4	31841	24503.4	24219.5	14198.5	15560.5	20778.2	35402
NAMPT:protein_coding	7774.43	31651.2	10948.6	12156	19254	15160.7	19743.4	12552.1	14686.7	27570.4	27328.2	11652.7	31221.8	24931.1	33424.7	25088.8	36243.9	16045.7	30911.4	18769.1	23823.6	14268	9340.63	15687.3	22064.6
FTL:protein_coding	16604	17759.1	17118.2	22516.2	27127.8	10934	11846.7	13235.2	16293	27119.5	26378.4	10125	21596.5	27721.5	34603.9	29676.5	32221.7	13771.6	26084	11446.5	16837	10327.6	8608.67	9481.58	28060.6
S100A8:protein_coding	6992.67	26455.3	16600.3	15251.7	13918.7	40381.7	25859.7	18701	7928.67	25862.3	13157.3	5488.33	25395.3	23228	38438.7	16904.3	20178.7	8485.33	24503.3	9447	20317	9352.67	9436.33	7684.33	25927.3
FCGR3A:protein_coding	18001.1	15553	26915.7	24797.6	16895.7	15883.7	24396.7	16153.6	20379.8	24048.1	37890.2	10122.7	26554.9	17066	16966.6	30465.9	22341.5	8496.73	17908.4	8655.63	13677.5	7051.11	9216.19	14049	25075.5
SOD2:protein_coding	9163.28	22462.1	15536.7	11204.3	17252.4	18734.1	21568.9	12185.4	18242.4	23994.2	24709.3	15382.2	33674.9	14117.5	22354.8	23043.3	27166.4	21651.8	14476.1	12970	13486.4	19983.2	10503.6	17039.6	31767.2
H3F3A:protein_coding	8273.19	15097.2	10586.2	9668.02	17421.2	13515.9	13408.1	8729.96	11395.2	22657.5	19167.7	8823.14	18197	19313.4	19266.8	25018.8	18886.3	9892.83	15537.1	9734.31	13883	9308.29	5968.05	8316.23	20585.7
H3F3B:protein_coding	11003.5	17866.2	13825.3	13078.7	20635.6	13156.2	13878.3	12601.4	13363.6	20667.6	17033.7	7841.71	20355	14210.1	18663	21048.3	21941.6	16118.7	18761.9	13824.9	19402.8	12072.3	7755.02	10762.9	23210.3
ACTB:protein_coding	11555.4	16766.7	14425.7	10903.9	28077.7	12704.3	14376	9188.42	9293.64	20376.2	14744.8	6421.43	13625.6	12151.7	26291.5	17654	16726.8	11246.5	15937.2	9665.69	14008.1	8391.89	6668.05	7760.3	20580.5
ACTB:nonsense_mediated_decay	11555.4	16766.7	14425.7	10903.9	28077.7	12704.3	14376	9188.02	9293.64	20376.1	14744.6	6421.43	13625.6	12151.7	26291.1	17654	16726.8	11246.3	15936.4	9665.57	14007.9	8391.2	6667.65	7760.3	20579.5
FTH1:protein_coding	6368.96	17707.1	8824.01	8001.47	19948.1	11405.3	14003	8401.56	13006	20319.5	16121.4	9668.47	19649.6	24938.1	20383.1	19691.8	18988.1	11014.5	18749.6	17424.6	14355.7	10061.4	9050.67	13024.9	18152.9
LYZ:protein_coding	12501	12343.3	15756.1	12532	37626	17269.5	12668	16229.5	22900	20060.5	2162.2	964.833	11372.2	19863.5	12937	21900.2	7087	18103.3	27565	7059	27607	16333	13008.5	3252	1354
FTH1:retained_intron	6085.21	16797.8	8397.23	7788	18943.9	11043.4	13533.1	8062.35	12151.7	19619.4	15722.6	9384.91	18849.3	24194.4	18889.8	18358.8	17786.9	9816.06	17590.7	16287	13282.9	9233.5	8192.86	11889.6	16900.4
MALAT1:lincRNA	32450	18161	34408	12875	23620	15267	18421	23304	18067	19513	19686	15047	39040	20603	35930	34901	31442	54493	32823	28898	35842	23521	13185	32945	31931
CSF3R:protein_coding	11342.8	16914.7	13352.2	11490.1	13771.1	17610.8	23282.5	12427.1	13678.6	18288.7	22284.4	10333	23958.3	13030.4	27661.2	29357.4	24032.7	19200.1	25129.1	16895.7	17220.5	15205.9	8708.04	15668.7	34835.8
S100A9:protein_coding	7803	23849	16942	15827	9358	25131	17013	18827	7206	17752	10610	5494	21612	18480	24284	16195	17738	12067	18953	7205	18434	9896	11378	10964	27534
H3F3AP4:processed_pseudogene	5514	10061.2	7054.05	6442.87	11609.9	9007.23	8934.81	5817.34	7593.84	15099.3	12772.6	5880.18	12126.8	12870.8	12839.7	16671	12584.3	6593.28	10354.1	6485.49	9251.38	6203.49	3977.71	5543.02	13719.6
TYROBP:protein_coding	8984.42	11150.6	9647.53	12384.4	11048.8	6845.01	9764.01	7463.74	8413.27	15013.9	11681.2	5062.23	12299.9	15665.5	14756.8	14403	14395.3	8878.62	15284.6	6216.9	9249.02	7038.93	5067.53	7150.77	12983.7
PSAP:protein_coding	18094	13078.3	14364.7	10423	13176.3	8062.67	10049	8277.33	9810.33	14917.7	11643.3	4326.67	13215	8022.33	17446	15555.3	14247.3	10182.7	16616.7	10152	12556.3	8568	7920	6939.33	13386.3
ARHGDIB:protein_coding	7534.62	12779.2	11326.9	7427.88	14413	10823.7	9115.71	8452.62	8561	14861	13006	5993.88	16044.8	10322.5	11561.1	18763.6	15625.8	11643.2	19284.9	11645.8	15947.4	9296.08	7501.21	11266.3	27801.4
DUSP1:protein_coding	11241	27916	25159	13923	14943	12178	20174	22336	12664	14426	21866	6191	20403	19781	36214	20685	38812	18466	30201	10402	21265	10066	11965	16461	42699
RMRP:lincRNA	19782	7059	38101	14244	21488.5	9200	6156	8873.5	6230	14276.5	5979.5	2886	8930.5	9960	15215.5	12904.5	7957	13372.5	18315.5	19351	15168.5	11939	12954	7833.5	6763.5
RMRP:misc_RNA	19782	7059	38101	14244	21488.5	9200	6156	8873.5	6230	14276.5	5979.5	2886	8930.5	9960	15215.5	12904.5	7957	13371.5	18315.5	19351	15168.5	11939	12954	7833.5	6763.5
G0S2:protein_coding	1593	9065	2422	1202	9907	1935	9240	4394	4109	14070	5965	4366	12230	9504	11953	9725	8905	5485	9118	5109	7102	3499	3548	4225	2550
NAMPT:processed_transcript	3934.59	16019.9	5537.19	6130.17	9731.56	7672.28	10027.8	6366.9	7429.6	13969.3	13872.9	5895.66	15808	12613.7	16914	12701.2	18352.9	8093.76	15563.4	9481.68	12006	7187.82	4711.1	7925.72	11142.7
NAMPT:retained_intron	3901.89	15884.5	5492.99	6094.06	9658.76	7609.62	9919.28	6302.82	7368.15	13841.5	13728.6	5848.77	15672.9	12512	16775.7	12593.4	18191.7	8044.71	15488.9	9414.62	11942.1	7150.39	4681.65	7870.72	11069.4
NAMPTL:protein_coding	3627.09	14862.5	5157.19	5738.76	9075.64	7107.37	9331.55	5893.18	6870.53	13044.8	12995.2	5485.85	14668.3	11583.2	15769.6	11747.7	17015.4	7572.84	14701.3	8907.57	11312.3	6733.8	4365.62	7341.3	10384.3
S100A8:processed_transcript	3491.33	13207.7	8293.67	7617.33	6947.33	20164.3	12911.3	9337	3959.33	12917.7	6571.67	2740.67	12675.7	11592	19192.3	8443.67	10075.3	4230.67	12220.7	4715	10139	4665.33	4709.67	3828.67	12919.7
ACTG1:protein_coding	8357.78	10888.6	14594.6	6159.22	18502.9	11757.6	9551.93	6551.93	5414.34	12223.8	7640.49	3017.92	8287.99	5740.47	12476.1	9567.79	11426.8	7556.85	9420.03	4842.83	6411.5	4900.66	4431.87	3867.91	6849.08
RPPH1:antisense	11344.5	8743.5	14704.5	8100	10438.5	9119	9664.5	9361.5	7795.5	12218.5	11645.5	5544	10831	12498	10988.5	15402	16915.5	12130	13412	8029.5	8568.5	5933	7226	6468.5	11345.5
RPPH1:misc_RNA	11344.5	8743.5	14704.5	8100	10438.5	9119	9664.5	9361.5	7795.5	12218.5	11645.5	5544	10831	12498	10988.5	15402	16915.5	12130	13412	8029.5	8568.5	5933	7226	6468.5	11345.5
MNDA:protein_coding	6873	10245	11417	15834	9851	8171	13957	10281	8831	11622	11643	5206	12528	11730	15170	16621	14154	6482	19476	7357	10996	9085	3667	7700	16478
TMSB4X:protein_coding	10965.3	6537.77	18386.2	12757.3	16296.4	10632.7	12233.7	7458.6	5050.47	11078.9	7121.13	3492.97	9708.44	12198	13477.3	15504.8	8303.57	9797.97	17928.5	9950.74	13416.8	5275.4	6601.49	7559.6	13216.2
CLIC1:protein_coding	7365	8750	7832	7174	8311	7290	9441.8	6511	5964	10958	8407	3695	10820	6199	11514	9267	11469	6029	8985	4701	7436	5425	3748	5130	8816
FTH1:nonsense_mediated_decay	3313.92	9286.1	4614.17	4095.2	10445.7	5867.33	7217.6	4355.86	6915.36	10476.9	8230.56	4962.09	10199.9	12822.2	10899.2	10490.3	10069.3	6071.57	9910.83	9253.22	7686.85	5428.87	4940.68	7058.8	9676.61
HLA-E:protein_coding	7797.22	6763.61	9746.67	7896.36	7845.19	7918.26	11278.7	7294.63	7182.14	9817.38	10008.1	4290.45	9305.92	6753.48	8336.64	10810.5	10764.1	7659.36	6118.69	4138.68	6098.85	6151.21	4400.93	7167.65	11092.9
HLA-E:retained_intron	7791.22	6756.61	9738.67	7883.23	7844.19	7911.26	11264	7291.63	7177.14	9810.71	9999.08	4288.45	9297.92	6751.48	8332.64	10801.5	10755.1	7642.36	6103.69	4126.48	6091.85	6140.21	4392.43	7156.65	11082.2
NCF2:protein_coding	5720	10780	10555	8575	11274	9256	9018	7711	7089	9709	8669	4436	10646	6480	12157.5	12096	10389	9488.6	17824	7623	11644	8396	4561	6506	16129
PCBP1:protein_coding	5344	8987	8169	5887	9337	5628	6740	5818	5827	9685	8435	4411	9997	6620	11204	11613	10029	6689	10800	6089	8277	5487	4085	5254	7405
FTH1P7:processed_pseudogene	2956.88	8181.05	4099.12	3821.18	9221.72	5366.37	6586.28	3932.03	5913.63	9507.11	7655.71	4565.38	9181.71	11665.2	9177.47	8901.62	8638.48	4790.79	8622.6	7973.02	6502.18	4516.36	3996.88	5811.33	8219.16
PABPC1:protein_coding	7998.01	6484.08	15855.2	3110.86	13967.4	5621.87	4741.14	3791.84	8903.63	9312.22	6003.26	3154.59	6304.98	5828.95	12404.5	12252.2	11651.3	12867.1	13609	11500.2	15686.8	11474.3	9205.41	6060.67	6160.08
ALOX5AP:protein_coding	2199.5	8279.5	4420	6355.5	8960	7518	6167	5784	3280	9239.5	12262	2996.5	7722	7986.5	7152.5	11822	15404	4603	6028	3750	5476.5	1876	2088	7292	11115.5
S100A11:processed_transcript	4568	4768.5	4883.5	10040	5511.67	6418	6010.67	6202.5	4169.5	9127.5	7406.5	3398.5	8397	8264	13496.5	8435.83	9850.67	5621	9290	3814	7279	4082	2820.5	3796	11902.5
S100A11:protein_coding	4568	4768.5	4883.5	10040	5511.67	6419	6011.67	6202.5	4169.5	9127.5	7406.5	3398.5	8398	8264	13496.5	8435.83	9851.67	5622	9291	3815	7279	4083	2820.5	3796	11905.5
SPI1:protein_coding	4163	7518	4764	4988	4410	5000	7640	5866	4298	8992	6627	3586	8676	5897	9634	7821	8943	4887	6679	4081	5179	4341	3023	3791	7098
LAPTM5:processed_transcript	5872	8735.5	7999.5	5958	7301	5662	7348	6726.5	6769	8926.5	8684	3426.5	9726	6822.5	11784.5	11973	10639.5	8521	13290.5	7540.5	10735.5	5375	4315	7307	10745
LAPTM5:protein_coding	5872	8735.5	7999.5	5958	7301	5663	7348	6727.5	6769	8926.5	8684	3427.5	9726	6822.5	11787.5	11973	10639.5	8521	13291.5	7540.5	10735.5	5375	4316	7308	10747
AQP9:protein_coding	2941	8136	3748	4425	4388	5639	6558	6364	3652	8817	9104	3439	10868	3900	12181	8967	7895	3991	7299	4518	4839	3262	2636	5242	11110
FTH1P10:processed_transcript	2627.4	7394.01	3681.03	3350.11	8432.78	4824.37	5909.52	3520.81	5243.67	8748.33	6935.24	4071.86	8335.73	10482.4	8395.01	8097.25	7765.72	4269.26	7608.73	7132.54	5794.48	4028.35	3548.75	5162.19	7333.91
FTH1P10:transcribed_processed_pseudogene	2627.4	7394.01	3681.03	3350.11	8432.78	4824.37	5909.52	3520.81	5243.67	8748.33	6935.24	4071.86	8335.73	10482.4	8395.01	8097.25	7765.72	4269.26	7608.73	7132.54	5794.48	4028.35	3548.75	5162.19	7333.91
HIST2H2BE:protein_coding	5276.2	1407	5352.92	3686.67	2267.5	5863.97	4796.59	1624.33	4183.76	8273.68	4855.73	856	6164.82	5112.81	9171.09	7957.53	23125.4	6497.82	2323.73	1523.33	6189.27	2592.67	1527	2365.54	5587.88
TPT1:protein_coding	8851.12	6413.95	12534.2	4781.24	10900.2	5729.67	5670.1	4144.19	8167.3	8177.02	6558.35	3459.88	7698.83	6544.6	9897.69	11765	12606.8	17815.3	12694.1	14389.3	16754.2	13291.4	9171.17	7612.55	8051.14
BTG1:protein_coding	5501	6238	9089	3431	4261	6100	5746	4075	7581	8124	13119	4496	8923	7241	8682	13293	15299	10124	8015	7958	10438	7033	6611	8773	6247
SLC2A3:retained_intron	2384.98	8173.15	3479.14	2991.57	3178.39	5921.31	5827.96	3843.19	3625.21	7914.86	5180.04	3311.62	11161.9	4098.85	6243.55	7689.52	6763.12	5075.46	5371.24	3813.9	6257.01	5155.23	3975.82	2907.89	4805.21
NCF1C:unprocessed_pseudogene	2726.68	3093.28	4184.84	3032	2549.88	6231.35	4929.19	2983.42	2434.28	7666.13	5295.43	1865.27	5308.53	2982.96	6911.53	10323.6	5832.91	3542.57	3298.26	2504.36	4705.24	2899.97	1287.89	3116.11	4953.49
S100A12:protein_coding	1517	19505	6296	6071	5878	22130	11462	8651	4048	7577	8932	2564	13356	9410	28814	8601	10898	3760	8645	2417	15523	3044	4287	4639	25201
H3F3AP6:processed_pseudogene	2757	5030.62	3526.9	3221.43	5804.73	4503.62	4467.11	2908.67	3796.76	7549.66	6385.95	2940.09	6063.21	6435.21	6419.51	8335.51	6292.16	3295.94	5176.84	3242.75	4625.59	3101.45	1988.85	2770.95	6858.68
RP11-349N19.2:processed_pseudogene	2755.39	5028.66	3525.5	3221.01	5801.93	4502.48	4465.59	2906.76	3794.64	7546.13	6383.85	2938.81	6061.03	6432.16	6415.75	8333.38	6289.48	3295.09	5174.32	3241.89	4623.55	3099.4	1987.79	2769.48	6856.8
TYROBP:nonsense_mediated_decay	4486.75	5569.02	4817.47	6185.95	5518.58	3418.87	4874.62	3727.06	4201.65	7497.28	5832.18	2527.91	6143.08	7823.38	7367.82	7192.65	7188.45	4432.16	7631	3102.69	4617.4	3512.25	2530.79	3569.6	6483.29
SH3BGRL3:protein_coding	5022	5608	7312	3304	8104	4910	5107	4278	5409	7254	6737	2619	4398	4934	9735	7927	7252	5246	7411	3814	6806	3985	3739	3024	5614
HLA-C:protein_coding	32.1914	24.0613	12.331	8097.2	48.9704	15.4392	6524.63	22.7595	9872.78	7201.09	7638.87	3661.56	7938.29	27.2646	7949.9	9615.28	62.0369	8366.38	85.8599	13383.7	17.3661	2007.45	21.8519	8027.87	11586.8
ARPC2:protein_coding	5043.6	7596	7344.6	5042.4	7311	5452.1	5816.4	4716	5098.8	7200.6	7959.6	2856.6	6699	5068.8	9394.8	8133	8330.4	6361.6	9515.7	5969.4	8451.3	4861.8	3621	5013.4	9978.6
NCF1:retained_intron	3931.63	4170.73	5028.24	4444.78	5396.4	5354.44	7379.7	4361.71	4051.65	7155.17	7325.94	2982.31	7099.45	4042.77	5192.91	11272.8	10259.6	5845.32	5312.97	2589.74	4396.66	5131.8	1895.46	4430.99	7894.15
MSN:protein_coding	4678	5072	5719	4682.5	9087.5	4438.5	6063	5034	5559.5	7138	9020	3538.5	7605	4984	8965	9095.5	9102.5	5437	6859	5474.5	10146	5291.5	3286.5	5470.5	11914.5
FPR1:protein_coding	2243	6385	3484	3871	3990	3875	4971.4	3853.4	3154	7106	6416	2462	6877	5217	6534	6929	6478	4285	8928	3911	4884	3194	2271	5261.5	9310
IQGAP1:protein_coding	2845	8210	3662	2443	4568	4634	4533	3759	4110	6779.4	7855	2748	7669	5107	7173	7225	7775	3749	7159	4300	5046	3378	2348	3394	8038.5
EFHD2:protein_coding	3789	5636	5710	4903	6579	4674	6803	5494	3713	6693	5578	3440	9578	6009	8523	7891	5940	3706	6642	3805	4462	3280	2391	4628	6629
XPO6:protein_coding	2818.67	7944	4433.67	3087	5380.67	5769.17	5066.08	4021.67	4119.33	6556.33	9497.33	3346.33	7973.2	4021.67	7615.67	7251	8777.27	4503.42	7449.2	3550	5041.33	4029	2196.13	4398.1	10482.7
CTSS:protein_coding	5806.63	2763.33	4367.33	3752.33	4363.67	2721.33	3873.83	2811.67	5631.48	6456.33	5598.33	2967.5	5963.67	3990	6171.67	9576.93	8065.33	6349.14	6816.46	5819.33	7911	5045.67	3655.17	4681.83	6941.33
COTL1:protein_coding	3986.83	4462.67	5158.5	3146.83	6781.67	2862.33	5681.33	3311.33	3223.5	6404	5291.83	2738.17	5342.17	4679.5	9272.5	8415.83	6239.83	4438.67	6436.83	5228.17	5567.5	2579.33	2493.67	3283	7226.83
LCP1:protein_coding	4369.17	6222	5244.67	3803.5	5866.33	5179.67	6044	3429.17	3988.17	6313	6445.83	2128.33	6225.67	4167.17	8418.5	6530.5	7106.67	7398.67	7544.83	3708.17	5185.67	4215.5	2892.83	3931.5	7385
LYN:protein_coding	4133	5726	3490	4546	5767	3871	5087	3695	4067	6263	5107	3343	7633	5239	8141	7267	7652	4248	6318	3855.67	5287	3498	2308	3606	7078
TAF1D:retained_intron	6166.6	4354.14	6565.48	7619.63	8512.45	3797.52	4190.27	3301.14	4427.74	6258.52	5702.29	2769.74	5908.55	9376.05	9830.68	8695.48	8871.1	9780.18	8422.24	9044.57	7197.83	6819.67	4797.26	4728.04	10260.4
LSP1:protein_coding	3123.82	6040.4	4697.14	2794.68	4356.31	3354.89	4219.06	3452.58	3292.86	6226.54	6422.42	2713.49	6503.75	4227.93	5470.01	6625.01	6631.71	4122.1	2992.97	2294.62	2871.22	3415.66	2024.66	3699.4	6019.34
GABARAP:protein_coding	4678.71	6006.09	5292.09	5155.08	4386.81	4033.33	4867.34	3587.05	4747.45	6212.16	6679.24	2720.97	5224.34	5142.88	6690.3	7398.64	8275.35	5972.1	8584.54	4264.78	6162.65	4240.54	2584.32	3186.64	5870.34
FCER1G:protein_coding	4699.67	6618	3010	5160.67	2748.33	4075.67	5288	4201.67	3052.33	6139	2636.33	1705.33	5747	2337.33	10091.3	4538.33	4434.67	2371.67	6810.33	2245.33	3634.33	1959.67	2251.83	2046.67	5866
EEF1A1:protein_coding	7171.46	2979.55	12790.2	2090.25	8505.52	2955.13	2346.71	1827.95	4319.51	6133.04	2154.47	812.15	1950.25	1381.43	6674.5	4879.6	6137.21	10240	7514.23	7201.26	8847.07	8038.65	8226.18	3090.45	835.331
NCF4:protein_coding	2229	5472	4006	3029	3333	4512	6152	2673	2524	6110	4958	1968	5209	2944	7062	5697	5705	3395	5136	2704	3651	2627	1862	2718	6027
RPLP2:protein_coding	7557.67	2157	12647.8	4967.17	10429.6	1957	2141.67	2011.33	3356.5	6108.83	2513.67	1129.33	1777.83	1307.67	5544.67	4248.83	5657	10936.8	5849.83	7027.75	10980.1	7194.5	7136.83	3292.5	542
RPL11:protein_coding	8837.1	2805.3	13495.4	6319.8	13072.6	2114.7	2036.4	2628.75	4237.8	6016.95	2520.15	1087.05	2034.9	2496.4	6337.95	5404.72	5951.1	10867.6	6818.1	6743.85	9082.2	8482.05	6201.15	3075.45	1199.85
CFL1:protein_coding	4406.05	4006.74	6020	4848.12	7762.31	4730.12	4469.18	3269.6	2699.26	5982.07	4738.45	1836.82	4649.13	4265.72	9549.02	5997.86	5888.68	3440.42	6195.44	3468.39	5371.16	2577.01	2516.44	3097.02	5579.2
H3F3BP1:processed_pseudogene	2218.72	4031.88	2829.28	2637.76	4527.06	3609.97	3509.09	2367.94	3030.66	5944.6	5103.31	2358.19	4969.42	4961.45	5259.62	6754.27	5074.07	2664.6	4174.61	2527.73	3815.4	2487.32	1556	2240.22	5565.74
MYH9:protein_coding	2172.67	4932.33	4213.33	1206.67	4884.5	4057	4960.67	2744.33	3347.67	5944.5	5735.67	2470	5890	2820	6282.33	6520.67	6560.33	3907.67	4460.83	3334	4285.33	3039.33	1874	3042.17	5793.33
MYH9:processed_transcript	2170.67	4929.33	4213.33	1206.67	4882.5	4048	4959.67	2741.33	3344.67	5940.5	5726.67	2469	5882	2820	6280.33	6515.67	6555.33	3902.67	4454.83	3331.67	4279.83	3034.33	1867	3036.17	5783.33
MYH9:retained_intron	2170.67	4929.33	4213.33	1206.67	4882	4048	4959.67	2741.33	3344.67	5940	5726.67	2469	5882	2820	6280.33	6515.67	6555.33	3902.67	4453.33	3331.33	4279.83	3034.33	1867	3035.67	5783.33
FCGR2A:protein_coding	1929.99	4767.35	3414.92	3276.28	4004.4	4017.94	4160.75	3313.42	3163.3	5845.84	4302.87	2709.46	6165.75	2835.99	8272.74	5142.63	4060.87	3451.5	5379.01	3022.57	3286.87	2945.82	1918.75	2448.3	6395.77
RGS2:protein_coding	4679	11743.5	9589	4721.5	7163.5	4882.5	7394	9720	8112.5	5829.5	10894	5522	16148.5	8963.5	9013	20226.3	14214.5	14902.5	13849	11746	20374.5	11332	3953	8665	14313.5
FYB:protein_coding	4054	1562	4204	4829	4700	2902	5502	3341	2713	5791	2822	1859	5353	2356	4482	5116	3927	3342	6355	3686	4502	3039	2285	3232	5464
ARRB2:protein_coding	1912.02	3236.14	3022.03	2849.93	3220	2939.85	4352.25	2963.47	2525.79	5754.02	4251.22	2093.75	5480.36	3486.19	7135.84	6373.09	7567.15	2378.97	3849.38	2419.87	3561	1891.43	1931.44	1825.29	7029.14
IFITM3:protein_coding	12779.1	4955.19	3315.51	10927.7	2182.58	6119	10090	8170.07	3621.77	5657.36	2564.59	2156.81	4109.66	2803.8	4168.61	2431.12	4212.18	1828.73	3797.44	1603.66	2733.62	1183.55	2613.85	4044.29	4821.76
MGAM:protein_coding	812	6990	1690	1692	2019	4762	3548	3558	1756	5606	8599	1552	6788.67	3523	8528	5335	6237	2859	4774	1958	3142	1640	1344	2510	12022
UBALD2:protein_coding	2798	3028	4275	4500	3064	2874	2504	2714	2844	5582	7784	2131	5356	3435	6736	4872	7716	3108	4171	1851	2947	2590	1591	4174	6698
ZYX:protein_coding	3175.28	6444.73	3943.31	3371.08	3992.17	3325.9	4802.35	3089.26	2148.05	5564.25	4197.51	1945.01	4681.08	3530.05	8921.05	5767.83	5268.5	3391.38	4009.16	1866.57	4387.45	3044	1936.46	2107.81	7867.38
TUBA1A:protein_coding	5294.46	5139.77	1797.53	2925.35	8263.37	3351.94	2171.6	2652.86	2406	5513.9	3463.83	2383.34	6605.21	2088.89	5246.9	5502.69	3026	3898.03	5819.86	2927.96	5786.49	4226.15	2196.21	2374.63	5133.49
IFITM1:protein_coding	11878.9	4797.19	3266.76	9775.6	2213.58	5827.75	9420.74	7541.07	3403.52	5504.86	2481.84	2076.31	4002.09	2811.8	4137.11	2427.12	4046.68	1798.98	3780.69	1572.41	2655.87	1193.3	2460.35	3915.29	4691.76
PLAUR:protein_coding	1708.28	2537.88	1367.06	1496.39	2709.29	1596.47	3064.69	1988.19	3887.4	5462.42	3971.33	2207.79	5556.08	4894.42	3978.21	5304.26	6338.6	2393.57	3109.12	2728.49	3839.5	2093.19	1589.25	3812.64	2133.54
SELL:processed_transcript	3820.5	5280.5	4326	6278.33	5166.5	5242.67	7097.17	4961	2727.5	5456	4628.5	2130	6697.17	4392	4896.17	5107.5	5614	3845.5	3948.5	2537	4220.5	2625	1530.5	3955.5	5639.5
SELL:protein_coding	3820.5	5280.5	4329	6277.67	5166.5	5242.33	7096.83	4961	2727.5	5456	4628.5	2130	6696.83	4392	4895.83	5107.5	5614	3845.5	3948.5	2537	4220.5	2625	1530.5	3955.5	5639.5
JUNB:protein_coding	5114	6376	6305	3708	5390	4362	6100	3418	3670	5453	3845	1503	4537	4057	11786	4815	9866	6680	6470	3362	7141	3784	5118	4145	8278
ADAR:protein_coding	4600	2828	3419	4863	2957	3041	3645	3934	2809	5168	3626	1631	5191	3376	3742	5214.8	4627	3062	5359	2239	4997	2907.3	1814	3716	5199
ZFP36:protein_coding	4913	6931	5313	8749	9620	5247	8025	4438	3690	5137	2571	1327	3159	4622	8343	5354	5754	7900	12650	4354	6363	5005	4872	3783	13979
FGR:protein_coding	3544	4240	3632	2689	3135	4386	5115	4214	2793	5135	4472	2564	5824	4126	5972	5082	6057	2958	6258	4973	4346	2539	2605	3798	8656
MCL1:protein_coding	2955.83	3956.5	2621.5	2765.33	3233.67	4725.5	3582.17	4047.17	3103.67	5058.83	7367.33	2219.83	5110	4864.5	5025.17	6615.67	6020.5	2607.5	3347.5	3819.67	3461.5	2101.83	1911.5	3643	7279.33
MCL1:processed_transcript	2955.17	3953.5	2615.5	2764.67	3229.33	4723.5	3576.83	4044.83	3102.33	5056.17	7363.67	2217.17	5109	4862.5	5018.83	6610.33	6016.5	2602.5	3343.5	3814.33	3455.5	2100.17	1908.5	3639	7272.67
TNFRSF1B:protein_coding	3882.33	3077	2662.17	3465	3005.33	2803	3449.5	2585.33	4160.33	5012.17	4593.17	2877.67	4147.83	3550	3960.17	6628.33	7618.5	2881.83	4993.33	3361.33	4772.33	2913.5	2252.83	3732	3648.42
MSRB1:protein_coding	1923.25	3739.75	3098.25	3984.75	2595.75	3816.25	4348	3401.25	2047	5003	3948.25	1579.75	4763	2803.25	3982	5134	5167.5	2741.5	4128.75	1697.25	3156.75	2637.5	1480	2339.5	5648.25
GNAI2:protein_coding	2964.52	3725.91	4049.5	2531.45	3975.34	3333.32	3545.82	2464.91	2933.45	4896.06	4380	1920.55	3894.55	2560.43	5846.37	5081.52	5136.12	3803.52	6924.61	3572.64	4920.12	2647.2	2055.27	2502.79	4541.56
ACSL1:protein_coding	1394.88	6007.75	2107.89	1606.5	1205.75	5611.62	4088	3129.12	2625.26	4864.26	5950.92	1833.12	6656.39	2519.12	7694.76	3205.38	7813.88	2748.9	4008.38	2501.62	2765.25	2094.88	2043.12	2923.38	6326.42
ITM2B:nonsense_mediated_decay	2842.5	4806.5	3609.5	3661	5105.5	3113	3792.5	3004.5	3260.5	4851	5280.5	2105.5	5660	7884.5	7397.5	5978	4994	5737.5	9372	4595.5	6255.5	3060.5	2605.5	4417.5	8447
ITM2B:protein_coding	2842.5	4806.5	3609.5	3661	5105.5	3113	3792.5	3004.5	3260.5	4851	5281.5	2105.5	5660	7884.5	7397.5	5978	4994	5737.5	9372	4595.5	6255.5	3060.5	2605.5	4417.5	8448
RPS2:retained_intron	4362.2	3658.01	6330.01	2940.16	4271.05	1986.66	2154.71	2563.24	2647.19	4697.74	3633.92	1928.02	4423.05	3410.38	4331.24	5198.56	4439.17	5997.31	5416.95	5060.08	4939.03	3876.39	2973.55	3370.72	6156.8
TMSB10:protein_coding	11186	1505	8841.5	5972.5	5527	2089	2858.5	3049.5	3020.5	4674.5	1014.5	524	1309	1981	3013.5	3401.5	2354.5	3358	3288	3847.5	4638.5	3384.5	3541.33	2445.5	1528.5
TMBIM6:protein_coding	3192.7	4720.57	4970.6	2868.07	5610.29	4112.85	4364.32	3166.51	3386.67	4665.32	4747.4	2308.28	5821.73	3781.57	5593.73	7264.15	5708.85	4049.45	6710.9	4145.7	5056.48	3099.48	2618.18	3442.58	7492.56
CSF2RB:protein_coding	2691	4350	3097	3426	3497	2752	4516	2843	2764	4631	3593	2126	6421	2714	5552	5076	4797	2793	5768	2451	3882	2678	1727	2115	3996
RAC2:protein_coding	2645.4	4082.9	3924.35	3609.75	3675.4	3271.2	4467.3	3196.25	2177.6	4610.85	2729.7	1573.05	4565.12	2531.65	4799.7	5260.8	4677.05	3013.45	4237.07	2407.15	3833.15	1809.95	1642.75	2625.9	4288.7
TAGLN2:protein_coding	3142.53	5635.6	2911.6	1059.6	6050.8	5709.33	5099.73	5460.73	4915.73	4556.13	8437.87	5120.13	8423.6	5589.2	9341.2	9980.67	6953.8	4294.67	4870.73	4355.73	3696	4077.2	2562.13	4479.33	11646.1
SAT1:protein_coding	7020.6	4307.33	2282.67	2127.93	2668.93	2664.6	5257.6	2601.33	3961.33	4550.13	2559	1429.67	3599.6	3967.67	5164	4035	6472.47	5390.53	5077.53	4461.2	4548.53	2687.33	4590.93	7631.27	4215.33
MXD1:protein_coding	2766.75	3863.25	2684.25	1892.25	1351	3221.75	4609.75	3777.75	2989	4545.75	5288	2105.5	6241	2355.17	6072.25	6295	6672.75	4255.25	5968.5	4007.75	5432	3719	2242	5775.5	6588.25
LITAF:protein_coding	1456.93	3523.29	1844.64	1423.79	2492.5	3014	2557.42	1071.61	1931.66	4539.32	5351.32	2381.65	4724.93	2172.57	4173.46	6033.86	5928.17	2353.79	2669.13	1418.5	1321.5	1766.64	1487.5	2521.64	3881
IGF2R:protein_coding	1211	4279	2099.5	2637.5	2746	2482	1846	2242	2524	4538.5	6114	2396	5429.5	3395	3401.5	7279	6781	3894	6151	3315	3946	2923	1261	2938	5767
P2RY13:protein_coding	2749	3269	3287	3687	4887	4551	5055	2964	3621	4436	5662	2307	4876	3822	6830	6443	4455	4013	5242	2410	3613	2385	1666	2052	8812
FFAR2:protein_coding	6533	3403	3612.67	4144	4333	2476	6223	3693	2003	4393	1669	1732	4210	2070	4345.5	4288	2518.07	3741	5205.67	3305	3613.33	2281	2162	3005	5078.67
ACTG1:retained_intron	2974.05	4058.46	5207.36	2399.1	6697.1	4122.29	3425.59	2294.5	1939.18	4389.45	2708.52	1095.78	2964.79	2110.99	4542.52	3563.44	4076.81	2883.84	4084.29	1893.89	2525.46	2026.27	1996.52	1669.86	4641.42
SEC14L1:protein_coding	2914.32	5116.6	3840.78	4549.73	4485.95	3046.71	3442.6	2407.95	4051.1	4385.16	8017.51	4168.46	7236.77	8530.69	4841.69	11120.8	8170.6	8202.35	11456.5	7080.84	7299.48	5809.07	2424.68	7505.51	9755.32
KCNJ15:protein_coding	614	2065	1656	3127	890	2017	3750	1855	1502	4368	2471	671	3151	1433	3037	2481	3254	883	2737	886.067	2027	1223	997	973	3576
PCBP2:protein_coding	2937.88	3453.66	4407.26	2346.07	5964.12	2595.8	3022.18	2209.15	3399.73	4359.75	5408.64	2732.75	4169.03	3146.96	6068.12	5846.94	5856.31	5113.43	5821.11	4077.55	4417.21	3749.85	2608.72	2640.27	5056.83
H3F3B:retained_intron	2347.7	3883.49	3039.26	2847.27	4416.68	2800.01	2971.01	2641.75	2761.29	4324.21	3633.57	1638.77	4304.51	3008.35	4156.17	4466.68	5178.34	4211.06	4613.65	3119.93	4532.82	2858.47	2133.36	2956.62	6957.88
ACTG1:nonsense_mediated_decay	2951.06	3876.67	5113.9	2352.02	6386.78	4074.66	3343.23	2282.48	1926.29	4321.42	2696.99	1087.19	2934.22	2070.83	4401.27	3534.67	4014.94	2765.75	3421.12	1809.59	2424.39	1934.98	1806.48	1535.23	2811.9
VIM:protein_coding	2971.79	5099.83	3062.69	1345.17	1620.67	5342.29	2537.33	3787.62	2851.83	4247.29	3071.83	941.333	2908.5	1536.45	9448.69	2588	4421.33	1664	3555.9	2101.52	3714.33	2480.5	2763.17	1064.3	3925
SNORA53:snoRNA	3509	1832	5285	2544	4221	1736	1306	1419	1924	4229	3168	1746	2482	5495	4070	5369	3456	3944	4692	3385	3814	2334	2313	2968	4201
UBE2D3:protein_coding	2607.98	2861.07	2941.17	2275.83	3669.8	2383.45	2909.73	2303.12	2547.28	4224.49	3346.02	1754.76	3705.5	2968.9	4665.57	4443.88	3857.04	2631.48	3177.8	2536.75	2901.49	2329.76	1597.09	2000.63	3923.3
CXCR2:protein_coding	2912	6610	5561	7984	4724	4084	5742	4950	5033	4206	8761	4036	9758	5455	7741	9570	9491	9025.08	12516	7577	6973	7310	3478	8763	13967
MBOAT7:protein_coding	1510.89	2884.94	1632.16	1530.18	2318.66	2350	2462.3	1156.88	2313.45	4137.23	4095.32	1759.55	3805.36	2345.62	3773.93	4145.4	4523.21	1794.29	2877.73	1480.98	1927.23	1643.21	883.893	1939.46	3426.76
H3F3B:processed_transcript	2182.77	3534.07	2731.42	2586.03	4086.72	2611.75	2753.53	2504.81	2661.04	4109.17	3380.77	1558.52	4041.47	2821.43	3682.81	4179.07	4296.82	3111.14	3653.33	2724.15	3806.24	2363.19	1485.53	2061.44	4382.7
FGL2:protein_coding	5964	829	2540	2388	3087	1863	2006	1495	3249	4041	1891.5	1388	3511	2282	1958	5132	3148	4167	2795	2498	3309	2651	1879	2374	1266
LINC01001:lincRNA	1328.48	6446.53	3348.78	659.252	2716.17	3477.84	3821.3	3056.99	1741.67	4020.27	4084.04	2044.89	4757.2	1691.77	8269.09	4909.18	3622.25	2821.14	3204.18	3293.35	2535.43	2055.37	1892.21	2272.59	8012.46
FCGR3B:retained_intron	2998.37	2591.77	4484.55	4130.66	2815.91	2646.63	4064.98	2691.02	3395.43	4007.24	6313.04	1686.84	4424.49	2843.24	2826.92	5075.2	3721.57	1414.73	2984.06	1441.67	2278.58	1175.28	1534.27	2339.52	4177.16
CD97:protein_coding	3303	3295.75	2236	1332	2627	5756.5	4655	2856	3103	3990	5077	3101	5788	2833	4355	5175	5736	2542	2514	2218	2166	2451	1413	3409	6556
MMP25:protein_coding	797.5	3512.5	1938	1868.5	2003	2354	2389	2032.5	1983.5	3969.5	4790.5	1833	4559.5	2515.5	6140	4403.5	4954.5	2644.5	3002.5	1767	2058	1932	1135	4146	5721.5
MMP25:retained_intron	797.5	3512.5	1938	1868.5	2003	2354	2389	2032	1983.5	3968.5	4790	1832	4559.5	2515.5	6140	4403.5	4954.5	2644.5	3001.5	1767	2057	1933	1136	4146	5721.5
RPL4:retained_intron	4310.35	1948.45	11322.6	1737.26	9138.6	1782.35	1579.89	1631.69	3055.45	3960.31	1131.25	451.758	1128.66	718.825	5449.39	3286.62	3878.44	8129.72	5669.07	4779.82	7858.65	6631.29	4898.28	2260.94	311.23
TXNIP:protein_coding	3510.33	1859.33	6461.83	4872.33	6840.83	4399.5	4681.33	4330.67	3325.83	3957	9303.83	2126.5	3798.5	12862.3	2777.33	5180.33	10485.2	3000.67	5012.83	4157.5	4812.67	1917.67	1848	6970.17	17752.2
RHOA:protein_coding	2071.8	2562	2620	1826	3289	2513	2811	2047	2295	3945	3749	1356	3372	4379	4836	4312	4441	1884	3486	2219	2684	1695	1260	1711	3580
TSC22D3:protein_coding	3383	5850	6326	2979	5710	6742	4054	7502	4065	3937	11813	2497	4252	18864	6637	7118	12478	4482	8416	6700	5783	2470	2343	7625	20062
CFLAR:protein_coding	1463.13	3992	3327.37	2116.12	2947.41	3821	3822.09	3296.5	2237	3929.04	5571	1846	4998.13	2445.28	5480.04	4384.31	4356	2570.48	3444.09	1729.1	2090.25	1646	1431	1874.66	7083.95
PELI1:protein_coding	1842	2853	1756	1055	2199	3023	2675	1777	2880	3924	6793	1849	5501	3511	4650	4563	6912	4462	3648	3950	4017	1687	1244	5406	3800
GAPDH:protein_coding	1789.51	3954.9	4872.4	2813.68	3035.42	3162.33	2510.56	2504.38	2047.85	3906.32	2834.76	539.931	1856.47	2193.89	4570.06	1838.75	3087.64	2218.46	4367.99	1783.33	2238.79	1672.71	1921.18	894.482	2770.14
S100P:protein_coding	363	2233	2675	2909	1297	3586	478	2376	1547	3901	3715	1798	5911	3465	1902	3589	1293	3709	2002	2413	4036	1428	477	2370	4584
ACTR2:protein_coding	2639.5	4104.75	3463.25	2474.95	4599.7	3506.25	3260.25	2260	2960.25	3876.6	4161.25	1613.35	4418.2	3601.45	5650.5	4964.45	5277	4069.75	5743.25	3786.75	5100	3059.25	2007.5	2585.75	5800.75
CYTIP:protein_coding	2021.55	2822.4	2764.65	1400.1	3078.3	2493.9	2714.25	2343.45	2744.4	3832.8	5828.1	1746.85	4355.4	2950.35	4995.6	4327.65	5929.65	3259.35	3144.9	2499.6	3864.3	2041.35	1427.7	2868.9	2672.95
EIF4A2:retained_intron	3261.24	3641.32	3826.04	3026.12	3696.56	2493.26	1620.74	1364.71	1978.02	3828.44	3347.21	1540.1	3798.83	4467.19	3605.35	4274.82	4180.26	4966.17	3795.88	2832.1	2461.14	3028.44	3672.82	3474.01	5806.9
YPEL3:protein_coding	1518.69	2447.33	3027.45	3030.25	3984.98	2492.01	3148.51	1984.28	2112.47	3792.65	4813.43	2249.84	3550.37	3654.43	4027.23	5618.75	4863.87	2280.49	3097.67	1810.06	2413.72	2073.91	947.314	1903.3	4385.04
HBA1:protein_coding	276.75	14	369	17373.2	5975.5	3604.25	2449.92	178.75	10409.2	3789.58	119523	158480	908.833	32613.8	377.583	39143.9	478.25	5158.17	119.667	1455.25	2052.75	630.75	1094.33	114.5	13.5
HBA2:protein_coding	276.75	14	369	17373.2	5975.5	3604.25	2449.92	178.75	10408.5	3789.58	119521	158480	908.833	32614.5	377.583	39143.2	478.25	5159.5	119.667	1455.25	2052.75	630.75	1094.33	114.5	13.5
MMP9:protein_coding	213	3803	1794	1476	1053	5067	1861	2672	639	3776	3559	442	3142	1985	6289	3704	4836	1180	1109	380	1435	670	343	639	2033
ARPC5:protein_coding	2181	2955	2849	1971.6	2299.67	4251	3530.6	2440	1467	3767	3557	1059	3481	2056	4108	4547	3774	2165.6	3422	1824	2870.6	1549	1029	2029.6	3913.6
TYROBP:retained_intron	2241.84	2783.38	2408	3092.64	2757.59	1709.12	2435.38	1862.2	2100.09	3744.84	2912.62	1263.86	3069.07	3910.09	3678.38	3593.39	3591.23	2212.21	3810.36	1548.41	2304.59	1753.83	1262.68	1781.62	3239.04
HLA-C:retained_intron	32.0188	13.4418	11.4501	5414.07	31.3689	9.13383	3218.26	11.6726	5052.02	3681.1	3794.44	1845.34	3990.25	18.0962	4018.55	4830.37	36.5916	5587.12	45.9749	8757.56	15.6221	2006.4	14.9583	5067.87	7489.25
NCF1B:transcribed_unprocessed_pseudogene	1898.77	2078.52	2654.98	2060.94	2487.45	2788.38	3628.94	2173.58	1948.31	3664.32	3690.57	1367.87	3464.28	1826.63	2846.08	5411.28	4572.51	2814.4	2616.19	1291.58	2237.87	2410.6	933.554	2103.22	3629.7
YPEL5:protein_coding	1806.32	3068.96	2694.72	2090.9	4288.33	2033.06	2564.79	2072.36	2872.01	3656.18	5475.28	2045	3757.01	3673.96	4621.32	5017.57	4864.51	4413.95	4490.44	4326.18	4523.89	2497.08	1614.72	3225.35	3971.69
RPS11:protein_coding	4579.09	2192.93	7585.87	2705.97	4863.29	1542.98	2064.77	1706.21	2816.06	3648.26	1771.88	847.849	1779.85	1257.05	3255.7	3250.36	3506.19	5274.08	5085.91	4334.06	5797.99	4076.28	3924.3	2272.02	1362.99
PFN1:protein_coding	2843.33	2624.67	3508.67	2504	5172.33	2640.33	2419	1723	1927	3642	2677	1020.67	2160	2933	5135	3725.67	3258.67	3115.33	4312	2422.33	4404.33	2086.33	1674	1635	3451.33
SMAP2:protein_coding	2224	5451	2925	2338	4034	5016	3251	3450	3748	3626	13119	3292	5391	9456	4003	8180	8888	3809	7075	3885	3585	2322	1901	6457	16652
ZFP36L1:protein_coding	1285	4393	2723	2752	2901	2248	3509	2160	1839	3618	1549	1295	3626	1438	5982	4189	2237	1971	3903	1998	1953	2214	2148	886	2814
GBP2:nonsense_mediated_decay	2774.17	1489.5	2638.5	1624	2174	2497.5	5134.33	2012.5	2801.33	3562	1856	660	2101.5	1169.5	1469	2184.5	1559	2113	1373.5	1680.5	1747.12	1655.5	1272	2139.5	2367.33
GBP2:protein_coding	2773.83	1489.5	2638.5	1624	2174	2497.5	5134	2012.5	2801	3562	1856	660	2101.5	1169.5	1469	2184.5	1559	2113	1373.5	1680.5	1747.12	1655.5	1272	2139.5	2367.33
MYL12A:protein_coding	6618.41	4105.83	5290.65	7504.23	3498.96	4572.33	5181.38	5873.32	2509.67	3526.33	3357.43	1383.46	3527.07	2947.37	5458.16	3758.02	4267.3	4269.26	4503.93	2572.61	4939.1	3010.27	2206.62	2311.47	5999.86
VMP1:protein_coding	1899.64	3327.54	2840.63	2393.48	2467.51	2746.35	3097.39	1897.15	3439.69	3467.23	6873.77	2486.89	4598.28	2957.82	4675.24	5412.56	5083.96	4340.54	5565.45	2828.59	3199.19	2662.42	1573.08	3064.52	7133.22
GNB2:protein_coding	1271.78	2778.29	2017.02	1521.36	2186.49	2229.29	2101.89	1370.53	1542.44	3444.98	2816.51	1400.11	3591.98	2658.53	3375.95	2889.73	2944.09	1713.44	3465.18	1699.51	2330.36	1501.2	1179.13	1656.69	3847.11
PTEN:protein_coding	2470.75	5161.35	3095.2	3455.75	3288	3447.45	2149.45	3572.7	2306	3424.65	4134.75	1782.95	4372.25	4861.95	5864.1	3530	5675.7	3757.9	6655.7	3591.25	4084	2339.7	1251.25	3249.25	6603.95
HLA-DRA:protein_coding	7944	1277	5061	1973	6492	1048	717	603	4396	3407	576	283	1030	792	3582	3236	2964	4633	6155	3449	4889	3950	3395	1320	96
TNIP1:protein_coding	1423.8	1957.5	2655.91	2099.7	1925.1	1802.7	3888.01	2352.6	1394.1	3386.7	1809	905.4	1869.3	1973.7	2834.67	2894.4	1773	1105.11	1730.7	1294.97	1539	1054.8	972.9	943.2	2832.4
CXCR1:protein_coding	2048	4011	3853	5906	2102	3040	2958	3078	3372	3309	5801	1987	5585	3663	4473	5780	6034	4245	6416	3141	4131	3707	2208	4269	6742
SLC6A6:protein_coding	1184.58	2806.92	1815.17	2675.52	1477.67	1759.67	2415.75	1591.33	1905.25	3306	3586.92	1222.17	2610.85	2322.25	3464.75	2729.17	3856.85	1897.92	2198.67	1102.58	1532.33	2005.33	1099.92	1502.25	3566.83
NOTCH2:protein_coding	1568.29	2018.12	1591.14	1239	1600	2191.29	2388.19	1684.98	1783.29	3229.45	2152.62	1154.33	2770.53	1483.29	2693.62	2298.33	2335	1667.48	1447.25	1385.24	1823.5	1840.29	1084.29	1024.29	2226.67
CD14:protein_coding	3311	3410	4104	5226	3358	1765	3959	3301	2213	3229	1237	863	5149	1463	3250	2821	2927	1481	5246	2600	3747	2632	2509	681	917
[truncated: 37,207 more rows]

## Sheet: Outcomes  measured in COVID19
	D-dimer (mg/L)	Days of Symptoms (self reported)	Troponin (ng/mL)	INR	Plts (10^3/ul)	WBCs (10^9/L)	RBCs (10^12/L)	ALT (U/L)	AST (U/L)	Ordinary Score
[truncated: 11 more rows]
